# Supplementary material for: Rapid and reversible optogenetic silencing of synaptic transmission by clustering of synaptic vesicles
Source: Nat Commun. 2022 Dec 19;13:7827. doi: 10.1038/s41467-022-35324-z (PMC9763335; doi:10.1038/s41467-022-35324-z)
Supplement: Supplementary file 9 — Source Data [file 41467_2022_35324_MOESM9_ESM.xlsx]

## Sheet: Figure 1
Fig 1b
Time (s)	optoSynC dark (n=74-90)
5	102	127.612	102	102	114	117	108	102	102	120	84	120	72	111.628	120	102	102	108	108	126	98.1818	126	108	108	123.529	97.0588	90	102	114	30	108	108	120	102	114	84	96	72	102	90	90	114	108	108	102	114.706	105.882	115.842	102
10	96	126	78	108	120	102	96	132	132	108	90	66	114	80.4878	108	90	96	102	126	108	102	108.333	102	132	108	108	78	102	66	108	108	108	114	90	120	54	54	96	114	108	114	108	90	102	78	108	108	120	118.75
15	113.245	71.5232	107.285	125.166	107.285	95.3642	89.404	125.166	83.4437	95.3642	113.245	89.404	107.285	35.7616	113.245	107.285	101.325	83.4437	107.285	125.166	107.285	101.325	110.072	107.285	101.325	100.862	101.325	119.205	35.7616	125.166	107.285	83.4437	113.245	125.166	119.205	107.285	119.205	65.5629	95.3642	41.7219	83.4437	108.333	113.245	107.285	119.205	95.3642	101.325	107.285	47.6821
20	100.8	100.8	114	132	108	86.087	90	96	114	90	48	120	102	114	108	102	126	108	108	111.679	108	102	126	108	108	108	114	114	120	102	108	114	114	18	122.33	84	90	108	104.854	114	114	102	114	120	84	96	102	111.34	97.0588
25	126	118.182	102	84	130.645	120	102	96	66	102	102	120	120	108	126	116.129	102	108	139.806	102	126	108	108	102	96	114	108	114	90	108	114	114	102	6	114	96	84	114	102	108	114	114	114	108	102	102	114	96	108
30	84	102	96	48	114	78	134.043	90	78	108	108	102	54	114	120	109.346	126	102	78	96	90	116.547	115.038	83.3333	126	84	78	114	108	108	96	90	114	114	12	108	120	102	96	90	114	114	114	120	107.463	102	78.9474	102.632	96
35	72	108	96	48	114	108	126	78	90	114	102	90	114	102	102	66	84	114	114	90	102	108	102	90	105.882	129.897	133.663	115.842	96	114	102	102	96	84	114	108	36	96	84	84	108	90	120	102	114	90	114	96.1165	104.651
40	114	66	90	96	54	84	108	66	108	90	126	66	96	102	84	108	102	100	108	102	108	96	108	96	100	102.128	118.681	102	84	102	102	96	90	114	108	30	120	114	90	108	102	90	84	108	96	102	72	108	108.791
45	53.6424	119.205	113.245	113.245	95.3642	95.3642	113.245	101.325	59.6026	113.245	83.4437	35.7616	65.5629	95.3642	89.404	101.325	110.769	107.285	107.285	71.5232	119.205	113.245	101.325	95.3642	105.882	118.033	85.3448	100	101.325	119.205	107.285	101.325	128.571	98.9011	107.285	95.3642	107.285	113.245	83.4437	77.4834	107.285	77.4834	119.205	77.4834	45.3781	98.3193	113.245	107.285	107.746
50	114	84	114	60	108	72	96	48	114	48	102	84	96	66	84	102	72	96	96	108	108	114	108.621	67.2897	119.388	114	126	102	102	114	96	127.612	108	100.746	90	108	114	120	78	108	120	108	114	120	72	84	30	114	114
55	108	84	96	96	30	102	114.546	90	102	84	66	90	108	90	108	102	108	114	102	108	102	96	90	124.138	85.7143	105	92.3077	84	126	114	102	102	96	114	90	114	114	96	66	120	108	114	66	114	116.547	96	90	72	102
60	90	54	102	120	84	66	78	108	78	102	84	78	93.75	84	96	96	96	102	90	126	72	72	78	96	108	110.656	78	108	132	84	114	72	96	96	126	108	114	78	108	114	120	120	90	92.7835	96	114	92.7835	96	47.8723
65	72	108	96	90	96	96	102	102	102	102	114	90	114	78	96	102	120	108	96	96.1165	66	60	99.3103	128.571	67.6692	78	114	78	114	126	108	60	102	96	108	84	114	126	114	114	126	114	96	90	120	96	114	60	108
70	90	48	96	90	102	78	120	102	30	126	102	110.526	84	78.9474	60	72	84	90	78	114	96	72	84	120	72.7941	78	78	110.204	60	120	108	96	96	108	78	6	132	108	114	84	84	114	120	126	96	126	114	96	114
75	119.205	89.404	77.4834	95.3642	101.325	65.5629	83.4437	71.5232	23.8411	107.285	125.166	101.325	63.1579	59.6026	53.6424	94.7368	113.245	83.4437	95.3642	71.5232	95.3642	65.5629	119.205	95.3642	95.3642	113.245	83.4437	74.3802	59.5041	108	96	102	6	114	114	126	78	78	102	108	102	120	108	84	120	120	84	96	114
80	120	72	108	60	96	96	72	18	120	114	90	59.1241	114	60	84	78	114	84	108	90	90	90	60	108	108	108	84.7826	92.8571	65.8537	102	96	108	42	102	72	81.0811	114	120	107.339	84	108	108	126	72	90	96	120	120	108
85	115.596	78	90	114	95.7447	36	114	84	36	105.319	96	90	120	96	90	126	60	114	66	96	102	102	93.75	109.756	96	108	90	109.346	89.404	101.325	107.285	97.0588	29.8013	101.325	77.4834	113.245	113.245	119.205	113.245	113.245	89.404	113.245	95.3642	95.3642	87.3786	113.245	113.592	113.245	113.245
90	66	114	102	115.842	108	60	102.439	44.5545	84	102	60	12	126	114	102	88.5246	108	72	108	102	72	114	90	108	124.615	96	90	108	120	78	72	78	96	114	114	102	114	48	108	66.4429	120.805	108	102	108	114.894	108	108	120	72
95	126	60	108	84	102	114	102	66	114	84	96	42	90	115.54	82.9787	120	78	90	108	114	84.1727	96	102.439	105	75	90	108	102	108	84	108	120	102.439	124.39	90	78	108	102	102.857	120	108	96	108	102	102	66	115.385	84	90
100	42	102	102	72.7273	90	114	102	108	42	6	114	96	72	90	114	96	60	72	60	102	108	102	107.463	37.5	116.379	64.2857	97.8261	90	96	120	108	84	108	114	90	108	120	102	108	126	114	92.5234	60	108	108	102	90	96	102
105	53.6424	101.325	89.404	95.3642	95.3642	83.4437	107.285	83.4437	107.285	35.7616	101.325	59.6026	89.404	101.325	89.313	107.285	53.6424	107.285	53.6424	101.325	108.871	83.4437	77.4834	97.2973	102.685	123.387	100.862	114.546	56.8421	78	120	84	102	108	120	78	102	120	120	108	102	108	102	114	108	108	96	114	84
110	106.452	54	106.452	96	84	102	102	60	119.388	96	120	84	114	90	90	66	114	114	54	102	102	90	96	108.511	68.1818	75	55.2632	114	96	84	114	102	90	114	0	114	108	102	90	108	102	96	120	96	114	102	108	96	90
115	24	84	108	108	96	54	49.5413	96	78	102	111.679	78	90	96.1832	70.4348	108	84	90	72	108	96	107.463	68.5714	106.931	56.8421	108	108	78	96	78	114	66	108	108	90	96	102	108	48	114	96	126	114	114	96	90	96	102	102
120	18	108	96	120	78	96	78	96	62.069	102	114	102	124.138	84	108	90	114	114	90	102	96	96	120	48	119.118	102	48	83.0769	56.25	97.8261	120	72	108	60	54	114	108	36	54	102	96	114	96	96	90	84	102	108	120
Fig 1c
Time (min)	N2 light (n=33-51)
0	110.377	110.377	48.9339	108.38	103.687	97.8912	87.4029	105.562	81.6203	59.2179	75.5205	108.563	96.8127	109.063	109.063	106.881	101.051	91.3984	90.8411	105.383	92.3973	103.235	90.899	100.888	105.383	98.1278	110.377	65.2174	106.057	92.3611	112.775	107.381	75.8479	120.443	110.759	96.6203	99.1444	101.629	99.5871	109.249	103.162	91.3662	91.8947	85.6674
1	72.4195	94.9022	75.9156	116.87	108.38	101.887	80.9101	91.2848	91.3341	99.3896	91.1313	97.9008	109.184	101.263	101.165	69.1323	91.629	109.714	105.383	107.381	115.623	104.384	100.388	109.878	102.886	102.886	109.112	110.629	103.704	67.9134	108.38	97.3918	102.178	112.375	110.029	77.6308	77.2222	64.4628	106.517	96.2376	109.756	105.482
2	99.3896	57.9356	93.3962	71.345	100.585	93.1291	101.887	84.1572	89.5176	115.372	97.3918	105.181	92.0277	101.584	95.3465	98.0392	97.0736	49.1379	92.0354	110.615	102.067	103.073	92.0112	99.5531	90.393	93.1034	68.4552	107.598	108.101	98.6711	102.067	95.543	102.541	110.175	101.803	111.318	111.705	104.25	105.75	112.704	99.0741	112.991
5	103.942	98.977	100.444	31.8584	98.4453	48.8428	81.9545	139.423	117.478	92.4486	76.4499	84.8397	87.1257	98.1308	46.0751	103.669	76.6637	106.261	57.8504	105.939	101.943	107.847	96.4464	117.429	105.441	95.447	111.993	113.937	107.94	110.317	102.694	102.943	104.717	111.642	115.436	53.4703	112.438	113.422	75.3178	99.4509	100.103	110.573	92.2899	98.892	112.188
10	73.3862	92.752	89.1846	93.4025	37.2027	101.925	65.3818	44.8471	89.4981	98.8675	96.4079	49.5935	86.1551	93.4256	105.882	103.385	102.386	96.3929	107.88	101.623	107.381	106.643	110.6	112.375	105.617	112.317	112.838	104.883	108.669	110.377	113.874	113.966	109.004	115.892	106.847	114.444	109.664	106.938	99.8267	88.9081
15	105.043	106.572	62.5457	89.5391	98.4136	86.8812	77.5071	93.8244	94.8244	40.3738	84.3107	89.8305	111.876	107.88	106.881	104.558	96.9512	107.88	102.886	108.879	101.219	106.881	103.385	115.48	115.372	96.9539	115.372	99.5227	96.3243	95.6495	108.595	114.381	102.857	68.1081	105.728	71.6505	100.206
20	97.8261	104.883	79.9112	102.386	85.9046	81.5126	101.887	94.8946	80.4107	52.4417	79.9112	86.6932	56.962	79.9342	79.2062	82.3594	93.5449	102.5	106.5	93.0038	103	95	106.5	93.4091	107	115.726	111.953	103.88	108.571	106.173	117.535	100.223	103.564	116.083	104.42	89.4231
25	81.407	85.4271	100.502	90.9266	72.8643	95.2199	84.0659	78.2086	67.3797	69.7926	93.2927	67.0732	84.6395	58.431	90.989	99.2505	85.8445	99.5419	96.8528	73.092	65.0516	87.6724	83.1712	110.245	100.724	97.7172	101.225	99.7216	95.8046	102.728	104.733	103.731	106.737	94.7105	115.256	105.882	94.3888	106.662	110.769	118.385	95.9654	112.406	102.611	105.158	95.5357
30	107.143	96.829	91.2231	78.5028	49.9434	86.1268	97.8482	103.964	82.0498	88.9734	85.1908	63.6656	83.9228	106.382	103.385	101.387	106.382	102.386	108.939	104.883	79.7954	92.3973	90.899	103.719	114.373	106.382	109.496	100.183	97.3716	107.817	98.5775	97.4855	102.775
35	97.1039	68.3799	82.7939	70.2873	84.4693	81.9553	67.5	123.326	27.6536	83.4602	89.4972	110.615	90	66.8715	105.587	93.739	94.4142	101.115	103.015	106.03	106.445	86.9347	106.886	106.886	99.8671	97.5309	101.005	99.4975	92.1902	101.005	97.9899	93.6652	107.969	105.025	95.4774	102.01	103.015	107.035	106.03	103.349	105.072	110.553	100.686	102.513	107.033	110.267	117.043	102.523	120.266
40	91.0806	86.977	108.06	109.237	92.0511	57.0317	101.056	74.0411	81.045	87.0484	104.669	52.3174	101.289	78.3	100.212	66.7005	101.515	108.538	102.02	100.404	103.535	93.2758	114.141	103.766	102.857	103.03	92.6979	96.7886	114.141	111.499	102.525	113.131	95.4098	84.4575	88.8494	106.816	95.2686	105.405	111.081	91.0666	110.757	107.834
45	65.115	88.839	75.2103	99.9439	91.8676	85.8104	65.5311	87.8295	72.1817	94.3915	1.00953	76.0563	98.8732	85.4305	112.704	93.5352	90.0503	95.7447	102.92	103.633	97.5964	98.2759	99.938	101.118	102.051	94.2167	93.5578	96.7657	102.511	101.715	102.519	91.2613	104.599	75.2508	101.433	98.8539	94.1176	112.605	97.0009	102.905
Fig 1d
Time points (min)	N2 light (n=
0-1	110.377	110.377	48.9339	108.38	103.687	97.8912	87.4029	105.562	81.6203	59.2179	75.5205	108.563	96.8127	109.063	109.063	106.881	101.051	91.3984	90.8411	105.383	92.3973	103.235	90.899	100.888	105.383	98.1278	110.377	65.2174	106.057	92.3611	112.775	107.381	75.8479	120.443	110.759	96.6203	99.1444	101.629	99.5871	109.249	103.162	91.3662	91.8947	85.6674
1-2	72.4195	94.9022	75.9156	116.87	108.38	101.887	80.9101	91.2848	91.3341	99.3896	91.1313	97.9008	109.184	101.263	101.165	69.1323	91.629	109.714	105.383	107.381	115.623	104.384	100.388	109.878	102.886	102.886	109.112	110.629	103.704	67.9134	108.38	97.3918	102.178	112.375	110.029	77.6308	77.2222	64.4628	106.517	96.2376	109.756	105.482
30-31	107.143	96.829	91.2231	78.5028	49.9434	86.1268	97.8482	103.964	82.0498	88.9734	85.1908	63.6656	83.9228	106.382	103.385	101.387	106.382	102.386	108.939	104.883	79.7954	92.3973	90.899	103.719	114.373	106.382	109.496	100.183	97.3716	107.817	98.5775	97.4855	102.775
35-36	97.1039	68.3799	82.7939	70.2873	84.4693	81.9553	67.5	123.326	27.6536	83.4602	89.4972	110.615	90	66.8715	105.587	93.739	94.4142	101.115	103.015	106.03	106.445	86.9347	106.886	106.886	99.8671	97.5309	101.005	99.4975	92.1902	101.005	97.9899	93.6652	107.969	105.025	95.4774	102.01	103.015	107.035	106.03	103.349	105.072	110.553	100.686	102.513	107.033	110.267	117.043	102.523	120.266
Fig 1b One phase decay			Fig 1b One phase decay fit				Fig 1c Plateau followed by one phase association			Fig 1c Plateau followed by one phase association fit					Fig 1d Statistics
Best-fit values			Time (s)	optoSynC light			Best-fit values			Time (min)	optoSynC light				Two-way ANOVA	Ordinary
Y0	300957		60	90.385			X0	= 20,00		15	26.1753				Alpha	0.05
Plateau	15.49		60.0601	89.7655			Y0	26.18		15.03	26.1753
K	0.1383		60.1201	89.151			Plateau	80.87		15.0601	26.1753				Source of Variation	% of total variation	P value	P value summary	Significant?
Half Life	5.012		60.1802	88.5417			K	0.1573		15.0901	26.1753				Interaction	20.12	<0,001	***	Yes
Tau	7.23		60.2402	87.9374			Tau	6.355		15.1201	26.1753				Row Factor	5.898	<0,001	***	Yes
Span	300941		60.3003	87.3381			Span	-54.69		15.1502	26.1753				Column Factor	14.85	<0,001	***	Yes
95% CI (profile likelihood)			60.3604	86.7437			95% CI (profile likelihood)			15.1802	26.1753
Y0	160473 to 591463		60.4204	86.1543			Y0	22,27 to 30,08		15.2102	26.1753				ANOVA table	SS (Type III)	DF	MS	F (DFn, DFd)	P value
Plateau	14,36 to 16,61		60.4805	85.5698			Plateau	76,29 to 86,73		15.2402	26.1753				Interaction	127311	6	21219	F (6, 714) = 49,09	P<0,001
K	0,1280 to 0,1494		60.5405	84.9901			K	0,1141 to 0,2133		15.2703	26.1753				Row Factor	37328	3	12443	F (3, 714) = 28,79	P<0,001
Half Life	4,638 to 5,415		60.6006	84.4151			Tau	4,687 to 8,764		15.3003	26.1753				Column Factor	93983	2	46991	F (2, 714) = 108,7	P<0,001
Tau	6,692 to 7,813		60.6607	83.845			Goodness of Fit			15.3303	26.1753				Residual	308596	714	432.2
Goodness of Fit			60.7207	83.2795			Degrees of Freedom	579		15.3604	26.1753
Degrees of Freedom	1305		60.7808	82.7188			R squared	0.4074		15.3904	26.1753				Data summary
R squared	0.6454		60.8408	82.1626			Sum of Squares	416739		15.4204	26.1753				Number of columns (Column Factor)	3
Sum of Squares	322299		60.9009	81.6111			Sy.x	26.83		15.4505	26.1753				Number of rows (Row Factor)	4
Sy.x	15.72		60.961	81.0641			Constraints			15.4805	26.1753				Number of values	726
Constraints			61.021	80.5217			X0	X0 = 20		15.5105	26.1753
K	K > 0		61.0811	79.9837			K	K > 0		15.5405	26.1753
			61.1411	79.4502						15.5706	26.1753				Within each row, compare columns (simple effects within rows)
Number of points			61.2012	78.9211			Number of points			15.6006	26.1753
# of X values	1560		61.2613	78.3964			# of X values	700		15.6306	26.1753				Number of families	4
# Y values analyzed	1308		61.3213	77.876			# Y values analyzed	582		15.6607	26.1753				Number of comparisons per family	3
			61.3814	77.36						15.6907	26.1753				Alpha	0.05
			61.4414	76.8482						15.7207	26.1753
			61.5015	76.3406						15.7508	26.1753				Bonferroni's multiple comparisons test	Predicted (LS) mean diff,	95,00% CI of diff,	Below threshold?	Summary	Adjusted P Value
			61.5616	75.8372						15.7808	26.1753
			61.6216	75.338						15.8108	26.1753				0-1
			61.6817	74.843						15.8408	26.1753				N2 light (n= vs. optoSynC light (n=	-1.776	-11,79 to 8,235	No	ns	>0,99
			61.7417	74.352						15.8709	26.1753				N2 light (n= vs. optoSynC dark (n=	3.81	-6,551 to 14,17	No	ns	>0,99
			61.8018	73.8651						15.9009	26.1753				optoSynC light (n= vs. optoSynC dark (n=	5.586	-4,132 to 15,31	No	ns	0.5
			61.8619	73.3822						15.9309	26.1753
			61.9219	72.9033						15.961	26.1753				1-2
			61.982	72.4284						15.991	26.1753				N2 light (n= vs. optoSynC light (n=	66.65	57,34 to 75,96	Yes	***	<0,001
			62.042	71.9574						16.021	26.1753				N2 light (n= vs. optoSynC dark (n=	-0.07405	-9,981 to 9,833	No	ns	>0,99
			62.1021	71.4903						16.0511	26.1753				optoSynC light (n= vs. optoSynC dark (n=	-66.72	-74,86 to -58,59	Yes	***	<0,001
			62.1622	71.027						16.0811	26.1753
			62.2222	70.5676						16.1111	26.1753				30-31
			62.2823	70.112						16.1411	26.1753				N2 light (n= vs. optoSynC light (n=	22.33	12,10 to 32,56	Yes	***	<0,001
			62.3423	69.6602						16.1712	26.1753				N2 light (n= vs. optoSynC dark (n=	7.016	-3,647 to 17,68	No	ns	0.34
			62.4024	69.212						16.2012	26.1753				optoSynC light (n= vs. optoSynC dark (n=	-15.32	-23,54 to -7,096	Yes	***	<0,001
			62.4625	68.7677						16.2312	26.1753
			62.5225	68.3269						16.2613	26.1753				35-36
			62.5826	67.8899						16.2913	26.1753				N2 light (n= vs. optoSynC light (n=	15.6	6,706 to 24,50	Yes	***	<0,001
			62.6426	67.4564						16.3213	26.1753				N2 light (n= vs. optoSynC dark (n=	7.538	-1,859 to 16,94	No	ns	0.16
			62.7027	67.0265						16.3514	26.1753				optoSynC light (n= vs. optoSynC dark (n=	-8.064	-16,42 to 0,2939	No	ns	0.06
			62.7628	66.6002						16.3814	26.1753
			62.8228	66.1774						16.4114	26.1753
			62.8829	65.7581						16.4414	26.1753				Test details	Predicted (LS) mean 1	Predicted (LS) mean 2	Predicted (LS) mean diff,	SE of diff,	N1	N2	t	DF
			62.9429	65.3423						16.4715	26.1753
			63.003	64.9299						16.5015	26.1753				0-1
			63.0631	64.521						16.5315	26.1753				N2 light (n= vs. optoSynC light (n=	97.24	99.01	-1.776	4.172	44	57	0.4258	714
			63.1231	64.1154						16.5616	26.1753				N2 light (n= vs. optoSynC dark (n=	97.24	93.43	3.81	4.318	44	49	0.8824	714
			63.1832	63.7131						16.5916	26.1753				optoSynC light (n= vs. optoSynC dark (n=	99.01	93.43	5.586	4.05	57	49	1.379	714
			63.2432	63.3142						16.6216	26.1753
			63.3033	62.9186						16.6517	26.1753				1-2
			63.3634	62.5263						16.6817	26.1753				N2 light (n= vs. optoSynC light (n=	97.91	31.26	66.65	3.878	42	91	17.19	714
			63.4234	62.1372						16.7117	26.1753				N2 light (n= vs. optoSynC dark (n=	97.91	97.98	-0.07405	4.128	42	64	0.01794	714
			63.4835	61.7513						16.7417	26.1753				optoSynC light (n= vs. optoSynC dark (n=	31.26	97.98	-66.72	3.392	91	64	19.67	714
			63.5435	61.3687						16.7718	26.1753
			63.6036	60.9891						16.8018	26.1753				30-31
			63.6637	60.6128						16.8318	26.1753				N2 light (n= vs. optoSynC light (n=	95.47	73.13	22.33	4.264	33	85	5.237	714
			63.7237	60.2395						16.8619	26.1753				N2 light (n= vs. optoSynC dark (n=	95.47	88.45	7.016	4.444	33	65	1.579	714
			63.7838	59.8693						16.8919	26.1753				optoSynC light (n= vs. optoSynC dark (n=	73.13	88.45	-15.32	3.426	85	65	4.471	714
			63.8438	59.5022						16.9219	26.1753
			63.9039	59.1382						16.952	26.1753				35-36
			63.964	58.7771						16.982	26.1753				N2 light (n= vs. optoSynC light (n=	97	81.4	15.6	3.707	51	82	4.208	714
			64.024	58.419						17.012	26.1753				N2 light (n= vs. optoSynC dark (n=	97	89.46	7.538	3.916	51	63	1.925	714
			64.0841	58.0639						17.042	26.1753				optoSynC light (n= vs. optoSynC dark (n=	81.4	89.46	-8.064	3.483	82	63	2.315	714
			64.1441	57.7117						17.0721	26.1753
			64.2042	57.3625						17.1021	26.1753
			64.2643	57.0161						17.1321	26.1753
			64.3243	56.6726						17.1622	26.1753
			64.3844	56.332						17.1922	26.1753
			64.4444	55.9941						17.2222	26.1753
			64.5045	55.6591						17.2523	26.1753
			64.5646	55.3268						17.2823	26.1753
			64.6246	54.9972						17.3123	26.1753
			64.6847	54.6704						17.3423	26.1753
			64.7447	54.3463						17.3724	26.1753
			64.8048	54.0249						17.4024	26.1753
			64.8649	53.7062						17.4324	26.1753
			64.9249	53.39						17.4625	26.1753
			64.985	53.0765						17.4925	26.1753
			65.045	52.7656						17.5225	26.1753
			65.1051	52.4573						17.5526	26.1753
			65.1652	52.1515						17.5826	26.1753
			65.2252	51.8482						17.6126	26.1753
			65.2853	51.5475						17.6426	26.1753
			65.3453	51.2492						17.6727	26.1753
			65.4054	50.9534						17.7027	26.1753
			65.4655	50.6601						17.7327	26.1753
			65.5255	50.3691						17.7628	26.1753
			65.5856	50.0806						17.7928	26.1753
			65.6456	49.7945						17.8228	26.1753
			65.7057	49.5107						17.8529	26.1753
			65.7658	49.2293						17.8829	26.1753
			65.8258	48.9502						17.9129	26.1753
			65.8859	48.6734						17.9429	26.1753
			65.9459	48.3989						17.973	26.1753
			66.006	48.1267						18.003	26.1753
			66.0661	47.8568						18.033	26.1753
			66.1261	47.589						18.0631	26.1753
			66.1862	47.3235						18.0931	26.1753
			66.2462	47.0602						18.1231	26.1753
			66.3063	46.799						18.1532	26.1753
			66.3664	46.5401						18.1832	26.1753
			66.4264	46.2832						18.2132	26.1753
			66.4865	46.0285						18.2432	26.1753
			66.5465	45.7759						18.2733	26.1753
			66.6066	45.5254						18.3033	26.1753
			66.6667	45.2769						18.3333	26.1753
			66.7267	45.0305						18.3634	26.1753
			66.7868	44.7862						18.3934	26.1753
			66.8468	44.5438						18.4234	26.1753
			66.9069	44.3035						18.4535	26.1753
			66.967	44.0652						18.4835	26.1753
			67.027	43.8288						18.5135	26.1753
			67.0871	43.5944						18.5435	26.1753
			67.1471	43.3619						18.5736	26.1753
			67.2072	43.1314						18.6036	26.1753
			67.2673	42.9027						18.6336	26.1753
			67.3273	42.676						18.6637	26.1753
			67.3874	42.4511						18.6937	26.1753
			67.4474	42.2281						18.7237	26.1753
			67.5075	42.0069						18.7538	26.1753
			67.5676	41.7876						18.7838	26.1753
			67.6276	41.5701						18.8138	26.1753
			67.6877	41.3543						18.8438	26.1753
			67.7477	41.1404						18.8739	26.1753
			67.8078	40.9282						18.9039	26.1753
			67.8679	40.7178						18.9339	26.1753
			67.9279	40.5091						18.964	26.1753
			67.988	40.3022						18.994	26.1753
			68.048	40.0969						19.024	26.1753
			68.1081	39.8934						19.0541	26.1753
			68.1682	39.6915						19.0841	26.1753
			68.2282	39.4913						19.1141	26.1753
			68.2883	39.2928						19.1441	26.1753
			68.3483	39.0959						19.1742	26.1753
			68.4084	38.9007						19.2042	26.1753
			68.4685	38.707						19.2342	26.1753
			68.5285	38.515						19.2643	26.1753
			68.5886	38.3245						19.2943	26.1753
			68.6486	38.1356						19.3243	26.1753
			68.7087	37.9483						19.3544	26.1753
			68.7688	37.7626						19.3844	26.1753
			68.8288	37.5783						19.4144	26.1753
			68.8889	37.3956						19.4444	26.1753
			68.9489	37.2144						19.4745	26.1753
			69.009	37.0347						19.5045	26.1753
			69.0691	36.8565						19.5345	26.1753
			69.1291	36.6798						19.5646	26.1753
			69.1892	36.5045						19.5946	26.1753
			69.2492	36.3307						19.6246	26.1753
			69.3093	36.1583						19.6547	26.1753
			69.3694	35.9874						19.6847	26.1753
			69.4294	35.8178						19.7147	26.1753
			69.4895	35.6497						19.7447	26.1753
			69.5495	35.4829						19.7748	26.1753
			69.6096	35.3176						19.8048	26.1753
			69.6697	35.1536						19.8348	26.1753
			69.7297	34.9909						19.8649	26.1753
			69.7898	34.8296						19.8949	26.1753
			69.8498	34.6696						19.9249	26.1753
			69.9099	34.511						19.955	26.1753
			69.97	34.3537						19.985	26.1753
			70.03	34.1976						20.015	26.3044
			70.0901	34.0429						20.045	26.5616
			70.1502	33.8894						20.0751	26.8176
			70.2102	33.7372						20.1051	27.0724
			70.2703	33.5863						20.1351	27.326
			70.3303	33.4366						20.1652	27.5783
			70.3904	33.2882						20.1952	27.8295
			70.4505	33.141						20.2252	28.0796
			70.5105	32.995						20.2553	28.3284
			70.5706	32.8502						20.2853	28.5761
			70.6306	32.7066						20.3153	28.8226
			70.6907	32.5642						20.3453	29.0679
			70.7508	32.423						20.3754	29.3121
			70.8108	32.2829						20.4054	29.5551
			70.8709	32.144						20.4354	29.797
			70.9309	32.0063						20.4655	30.0377
			70.991	31.8697						20.4955	30.2773
			71.0511	31.7342						20.5255	30.5158
			71.1111	31.5998						20.5556	30.7532
			71.1712	31.4666						20.5856	30.9894
			71.2312	31.3344						20.6156	31.2245
			71.2913	31.2034						20.6456	31.4586
			71.3514	31.0734						20.6757	31.6915
			71.4114	30.9445						20.7057	31.9233
			71.4715	30.8167						20.7357	32.154
			71.5315	30.6899						20.7658	32.3836
			71.5916	30.5642						20.7958	32.6122
			71.6517	30.4395						20.8258	32.8396
			71.7117	30.3159						20.8559	33.066
			71.7718	30.1932						20.8859	33.2914
			71.8318	30.0716						20.9159	33.5157
			71.8919	29.951						20.9459	33.7389
			71.952	29.8314						20.976	33.961
			72.012	29.7128						21.006	34.1821
			72.0721	29.5952						21.036	34.4022
			72.1321	29.4785						21.0661	34.6212
			72.1922	29.3628						21.0961	34.8392
			72.2523	29.248						21.1261	35.0562
			72.3123	29.1343						21.1562	35.2722
			72.3724	29.0214						21.1862	35.4871
			72.4324	28.9095						21.2162	35.701
			72.4925	28.7985						21.2462	35.9139
			72.5526	28.6884						21.2763	36.1258
			72.6126	28.5793						21.3063	36.3368
			72.6727	28.471						21.3363	36.5467
			72.7327	28.3636						21.3664	36.7556
			72.7928	28.2572						21.3964	36.9635
			72.8529	28.1516						21.4264	37.1705
			72.9129	28.0468						21.4565	37.3765
			72.973	27.943						21.4865	37.5815
			73.033	27.84						21.5165	37.7855
			73.0931	27.7378						21.5465	37.9886
			73.1532	27.6365						21.5766	38.1907
			73.2132	27.5361						21.6066	38.3919
			73.2733	27.4364						21.6366	38.5922
			73.3333	27.3376						21.6667	38.7914
			73.3934	27.2397						21.6967	38.9898
			73.4535	27.1425						21.7267	39.1872
			73.5135	27.0461						21.7568	39.3837
			73.5736	26.9505						21.7868	39.5792
			73.6336	26.8557						21.8168	39.7738
			73.6937	26.7617						21.8468	39.9676
			73.7538	26.6685						21.8769	40.1604
			73.8138	26.5761						21.9069	40.3522
			73.8739	26.4844						21.9369	40.5432
			73.9339	26.3934						21.967	40.7333
			73.994	26.3033						21.997	40.9225
			74.0541	26.2138						22.027	41.1108
			74.1141	26.1251						22.0571	41.2982
			74.1742	26.0372						22.0871	41.4847
			74.2342	25.9499						22.1171	41.6704
			74.2943	25.8634						22.1471	41.8552
			74.3544	25.7776						22.1772	42.0391
			74.4144	25.6926						22.2072	42.2221
			74.4745	25.6082						22.2372	42.4043
			74.5345	25.5245						22.2673	42.5856
			74.5946	25.4415						22.2973	42.766
			74.6547	25.3592						22.3273	42.9456
			74.7147	25.2776						22.3574	43.1244
			74.7748	25.1966						22.3874	43.3023
			74.8348	25.1164						22.4174	43.4794
			74.8949	25.0367						22.4474	43.6556
			74.955	24.9578						22.4775	43.8311
			75.015	24.8795						22.5075	44.0056
			75.0751	24.8018						22.5375	44.1794
			75.1351	24.7248						22.5676	44.3524
			75.1952	24.6484						22.5976	44.5245
			75.2553	24.5727						22.6276	44.6958
			75.3153	24.4976						22.6577	44.8663
			75.3754	24.4231						22.6877	45.036
			75.4354	24.3492						22.7177	45.2049
			75.4955	24.2759						22.7477	45.373
			75.5556	24.2033						22.7778	45.5403
			75.6156	24.1312						22.8078	45.7069
			75.6757	24.0598						22.8378	45.8726
			75.7357	23.9889						22.8679	46.0376
			75.7958	23.9186						22.8979	46.2018
			75.8559	23.8489						22.9279	46.3652
			75.9159	23.7798						22.958	46.5278
			75.976	23.7112						22.988	46.6897
			76.036	23.6432						23.018	46.8508
			76.0961	23.5758						23.048	47.0112
			76.1562	23.5089						23.0781	47.1708
			76.2162	23.4426						23.1081	47.3296
			76.2763	23.3768						23.1381	47.4877
			76.3363	23.3116						23.1682	47.645
			76.3964	23.2469						23.1982	47.8016
			76.4565	23.1828						23.2282	47.9575
			76.5165	23.1192						23.2583	48.1127
			76.5766	23.0561						23.2883	48.2671
			76.6366	22.9935						23.3183	48.4207
			76.6967	22.9315						23.3483	48.5737
			76.7568	22.8699						23.3784	48.7259
			76.8168	22.8089						23.4084	48.8774
			76.8769	22.7484						23.4384	49.0282
			76.9369	22.6883						23.4685	49.1783
			76.997	22.6288						23.4985	49.3277
			77.0571	22.5698						23.5285	49.4764
			77.1171	22.5112						23.5586	49.6243
			77.1772	22.4532						23.5886	49.7716
			77.2372	22.3956						23.6186	49.9182
			77.2973	22.3385						23.6486	50.0641
			77.3574	22.2818						23.6787	50.2093
			77.4174	22.2257						23.7087	50.3538
			77.4775	22.17						23.7387	50.4977
			77.5375	22.1147						23.7688	50.6408
			77.5976	22.06						23.7988	50.7833
			77.6577	22.0056						23.8288	50.9251
			77.7177	21.9517						23.8589	51.0663
			77.7778	21.8983						23.8889	51.2067
			77.8378	21.8453						23.9189	51.3466
			77.8979	21.7928						23.9489	51.4857
			77.958	21.7406						23.979	51.6242
			78.018	21.689						24.009	51.7621
			78.0781	21.6377						24.039	51.8993
			78.1381	21.5869						24.0691	52.0358
			78.1982	21.5364						24.0991	52.1717
			78.2583	21.4865						24.1291	52.307
			78.3183	21.4369						24.1592	52.4416
			78.3784	21.3877						24.1892	52.5756
			78.4384	21.3389						24.2192	52.709
			78.4985	21.2906						24.2492	52.8417
			78.5586	21.2426						24.2793	52.9738
			78.6186	21.195						24.3093	53.1053
			78.6787	21.1479						24.3393	53.2362
			78.7387	21.1011						24.3694	53.3664
			78.7988	21.0547						24.3994	53.4961
			78.8589	21.0087						24.4294	53.6251
			78.9189	20.963						24.4595	53.7535
			78.979	20.9178						24.4895	53.8813
			79.039	20.8729						24.5195	54.0085
			79.0991	20.8284						24.5495	54.1352
			79.1592	20.7842						24.5796	54.2612
			79.2192	20.7405						24.6096	54.3866
			79.2793	20.6971						24.6396	54.5114
			79.3393	20.654						24.6697	54.6357
			79.3994	20.6113						24.6997	54.7593
			79.4595	20.569						24.7297	54.8824
			79.5195	20.527						24.7598	55.0049
			79.5796	20.4853						24.7898	55.1268
			79.6396	20.444						24.8198	55.2481
			79.6997	20.403						24.8498	55.3689
			79.7598	20.3624						24.8799	55.4891
			79.8198	20.3221						24.9099	55.6087
			79.8799	20.2822						24.9399	55.7278
			79.9399	20.2426						24.97	55.8463
			80	20.2033						25	55.9642
			80.0601	20.1643						25.03	56.0816
			80.1201	20.1256						25.0601	56.1985
			80.1802	20.0873						25.0901	56.3147
			80.2402	20.0493						25.1201	56.4305
			80.3003	20.0116						25.1502	56.5457
			80.3604	19.9742						25.1802	56.6603
			80.4204	19.9372						25.2102	56.7744
			80.4805	19.9004						25.2402	56.888
			80.5405	19.8639						25.2703	57.001
			80.6006	19.8278						25.3003	57.1135
			80.6607	19.7919						25.3303	57.2255
			80.7207	19.7563						25.3604	57.337
			80.7808	19.7211						25.3904	57.4479
			80.8408	19.6861						25.4204	57.5583
			80.9009	19.6514						25.4505	57.6682
			80.961	19.617						25.4805	57.7775
			81.021	19.5829						25.5105	57.8864
			81.0811	19.549						25.5405	57.9947
			81.1411	19.5155						25.5706	58.1025
			81.2012	19.4822						25.6006	58.2098
			81.2613	19.4492						25.6306	58.3166
			81.3213	19.4164						25.6607	58.4229
			81.3814	19.384						25.6907	58.5287
			81.4414	19.3518						25.7207	58.634
			81.5015	19.3199						25.7508	58.7388
			81.5616	19.2882						25.7808	58.8431
			81.6216	19.2568						25.8108	58.947
			81.6817	19.2257						25.8408	59.0503
			81.7417	19.1948						25.8709	59.1531
			81.8018	19.1642						25.9009	59.2555
			81.8619	19.1338						25.9309	59.3574
			81.9219	19.1037						25.961	59.4588
			81.982	19.0738						25.991	59.5597
			82.042	19.0442						26.021	59.6601
			82.1021	19.0148						26.0511	59.7601
			82.1622	18.9856						26.0811	59.8596
			82.2222	18.9567						26.1111	59.9586
			82.2823	18.9281						26.1411	60.0572
			82.3423	18.8997						26.1712	60.1553
			82.4024	18.8715						26.2012	60.2529
			82.4625	18.8435						26.2312	60.3501
			82.5225	18.8158						26.2613	60.4468
			82.5826	18.7883						26.2913	60.5431
			82.6426	18.7611						26.3213	60.6389
			82.7027	18.734						26.3514	60.7342
			82.7628	18.7072						26.3814	60.8291
			82.8228	18.6806						26.4114	60.9236
			82.8829	18.6542						26.4414	61.0176
			82.9429	18.6281						26.4715	61.1112
			83.003	18.6021						26.5015	61.2043
			83.0631	18.5764						26.5315	61.297
			83.1231	18.5509						26.5616	61.3892
			83.1832	18.5256						26.5916	61.4811
			83.2432	18.5005						26.6216	61.5724
			83.3033	18.4756						26.6517	61.6634
			83.3634	18.4509						26.6817	61.7539
			83.4234	18.4265						26.7117	61.844
			83.4835	18.4022						26.7417	61.9337
			83.5435	18.3781						26.7718	62.0229
			83.6036	18.3543						26.8018	62.1118
			83.6637	18.3306						26.8318	62.2002
			83.7237	18.3071						26.8619	62.2882
			83.7838	18.2838						26.8919	62.3758
			83.8438	18.2607						26.9219	62.4629
			83.9039	18.2378						26.952	62.5497
			83.964	18.2151						26.982	62.636
			84.024	18.1926						27.012	62.722
			84.0841	18.1703						27.042	62.8075
			84.1441	18.1481						27.0721	62.8926
			84.2042	18.1261						27.1021	62.9774
			84.2643	18.1044						27.1321	63.0617
			84.3243	18.0827						27.1622	63.1456
			84.3844	18.0613						27.1922	63.2292
			84.4444	18.0401						27.2222	63.3123
			84.5045	18.019						27.2523	63.3951
			84.5646	17.9981						27.2823	63.4774
			84.6246	17.9774						27.3123	63.5594
			84.6847	17.9568						27.3423	63.641
			84.7447	17.9364						27.3724	63.7222
			84.8048	17.9162						27.4024	63.803
			84.8649	17.8962						27.4324	63.8835
			84.9249	17.8763						27.4625	63.9635
			84.985	17.8566						27.4925	64.0432
			85.045	17.837						27.5225	64.1225
			85.1051	17.8176						27.5526	64.2014
			85.1652	17.7984						27.5826	64.28
			85.2252	17.7793						27.6126	64.3582
			85.2853	17.7604						27.6426	64.436
			85.3453	17.7416						27.6727	64.5135
			85.4054	17.723						27.7027	64.5906
			85.4655	17.7046						27.7327	64.6673
			85.5255	17.6863						27.7628	64.7436
			85.5856	17.6681						27.7928	64.8196
			85.6456	17.6501						27.8228	64.8953
			85.7057	17.6323						27.8529	64.9706
			85.7658	17.6146						27.8829	65.0455
			85.8258	17.597						27.9129	65.1201
			85.8859	17.5796						27.9429	65.1943
			85.9459	17.5623						27.973	65.2682
			86.006	17.5452						28.003	65.3417
			86.0661	17.5282						28.033	65.4149
			86.1261	17.5114						28.0631	65.4878
			86.1862	17.4947						28.0931	65.5603
			86.2462	17.4781						28.1231	65.6324
			86.3063	17.4617						28.1532	65.7042
			86.3664	17.4454						28.1832	65.7757
			86.4264	17.4293						28.2132	65.8469
			86.4865	17.4132						28.2432	65.9177
			86.5465	17.3973						28.2733	65.9881
			86.6066	17.3816						28.3033	66.0583
			86.6667	17.366						28.3333	66.1281
			86.7267	17.3505						28.3634	66.1976
			86.7868	17.3351						28.3934	66.2667
			86.8468	17.3198						28.4234	66.3355
			86.9069	17.3047						28.4535	66.404
			86.967	17.2897						28.4835	66.4722
			87.027	17.2749						28.5135	66.5401
			87.0871	17.2601						28.5435	66.6076
			87.1471	17.2455						28.5736	66.6748
			87.2072	17.231						28.6036	66.7417
			87.2673	17.2166						28.6336	66.8083
			87.3273	17.2024						28.6637	66.8746
			87.3874	17.1882						28.6937	66.9405
			87.4474	17.1742						28.7237	67.0062
			87.5075	17.1603						28.7538	67.0715
			87.5676	17.1465						28.7838	67.1366
			87.6276	17.1328						28.8138	67.2013
			87.6877	17.1192						28.8438	67.2657
			87.7477	17.1058						28.8739	67.3298
			87.8078	17.0924						28.9039	67.3936
			87.8679	17.0792						28.9339	67.4571
			87.9279	17.0661						28.964	67.5204
			87.988	17.053						28.994	67.5833
			88.048	17.0401						29.024	67.6459
			88.1081	17.0273						29.0541	67.7082
			88.1682	17.0146						29.0841	67.7702
			88.2282	17.002						29.1141	67.832
			88.2883	16.9896						29.1441	67.8934
			88.3483	16.9772						29.1742	67.9546
			88.4084	16.9649						29.2042	68.0155
			88.4685	16.9527						29.2342	68.076
			88.5285	16.9406						29.2643	68.1363
			88.5886	16.9287						29.2943	68.1963
			88.6486	16.9168						29.3243	68.2561
			88.7087	16.905						29.3544	68.3155
			88.7688	16.8933						29.3844	68.3747
			88.8288	16.8817						29.4144	68.4336
			88.8889	16.8702						29.4444	68.4922
			88.9489	16.8588						29.4745	68.5505
			89.009	16.8475						29.5045	68.6086
			89.0691	16.8363						29.5345	68.6664
			89.1291	16.8252						29.5646	68.7239
			89.1892	16.8142						29.5946	68.7811
			89.2492	16.8032						29.6246	68.8381
			89.3093	16.7924						29.6547	68.8948
			89.3694	16.7816						29.6847	68.9512
			89.4294	16.771						29.7147	69.0074
			89.4895	16.7604						29.7447	69.0633
			89.5495	16.7499						29.7748	69.1189
			89.6096	16.7395						29.8048	69.1743
			89.6697	16.7292						29.8348	69.2294
			89.7297	16.719						29.8649	69.2843
			89.7898	16.7088						29.8949	69.3389
			89.8498	16.6988						29.9249	69.3932
			89.9099	16.6888						29.955	69.4473
			89.97	16.6789						29.985	69.5012
			90.03	16.6691						30.015	69.5547
			90.0901	16.6593						30.045	69.6081
			90.1502	16.6497						30.0751	69.6611
			90.2102	16.6401						30.1051	69.714
			90.2703	16.6306						30.1351	69.7665
			90.3303	16.6212						30.1652	69.8189
			90.3904	16.6119						30.1952	69.8709
			90.4505	16.6026						30.2252	69.9228
			90.5105	16.5934						30.2553	69.9744
			90.5706	16.5843						30.2853	70.0257
			90.6306	16.5753						30.3153	70.0768
			90.6907	16.5663						30.3453	70.1277
			90.7508	16.5574						30.3754	70.1783
			90.8108	16.5486						30.4054	70.2287
			90.8709	16.5399						30.4354	70.2788
			90.9309	16.5312						30.4655	70.3288
			90.991	16.5226						30.4955	70.3784
			91.0511	16.5141						30.5255	70.4279
			91.1111	16.5057						30.5556	70.4771
			91.1712	16.4973						30.5856	70.5261
			91.2312	16.489						30.6156	70.5748
			91.2913	16.4807						30.6456	70.6233
			91.3514	16.4726						30.6757	70.6716
			91.4114	16.4644						30.7057	70.7197
			91.4715	16.4564						30.7357	70.7675
			91.5315	16.4484						30.7658	70.8151
			91.5916	16.4405						30.7958	70.8625
			91.6517	16.4327						30.8258	70.9097
			91.7117	16.4249						30.8559	70.9566
			91.7718	16.4172						30.8859	71.0033
			91.8318	16.4095						30.9159	71.0498
			91.8919	16.402						30.9459	71.0961
			91.952	16.3944						30.976	71.1422
			92.012	16.387						31.006	71.188
			92.0721	16.3796						31.036	71.2336
			92.1321	16.3722						31.0661	71.279
			92.1922	16.365						31.0961	71.3242
			92.2523	16.3577						31.1261	71.3692
			92.3123	16.3506						31.1562	71.414
			92.3724	16.3435						31.1862	71.4585
			92.4324	16.3364						31.2162	71.5029
			92.4925	16.3295						31.2462	71.547
			92.5526	16.3225						31.2763	71.591
			92.6126	16.3157						31.3063	71.6347
			92.6727	16.3089						31.3363	71.6782
			92.7327	16.3021						31.3664	71.7215
			92.7928	16.2954						31.3964	71.7646
			92.8529	16.2888						31.4264	71.8076
			92.9129	16.2822						31.4565	71.8503
			92.973	16.2756						31.4865	71.8928
			93.033	16.2692						31.5165	71.9351
			93.0931	16.2627						31.5465	71.9772
			93.1532	16.2564						31.5766	72.0191
			93.2132	16.2501						31.6066	72.0608
			93.2733	16.2438						31.6366	72.1023
			93.3333	16.2376						31.6667	72.1436
			93.3934	16.2314						31.6967	72.1847
			93.4535	16.2253						31.7267	72.2257
			93.5135	16.2192						31.7568	72.2664
			93.5736	16.2132						31.7868	72.3069
			93.6336	16.2073						31.8168	72.3473
			93.6937	16.2013						31.8468	72.3875
			93.7538	16.1955						31.8769	72.4274
			93.8138	16.1897						31.9069	72.4672
			93.8739	16.1839						31.9369	72.5068
			93.9339	16.1782						31.967	72.5462
			93.994	16.1725						31.997	72.5854
			94.0541	16.1669						32.027	72.6245
			94.1141	16.1613						32.0571	72.6633
			94.1742	16.1558						32.0871	72.702
			94.2342	16.1503						32.1171	72.7405
			94.2943	16.1448						32.1471	72.7788
			94.3544	16.1394						32.1772	72.8169
			94.4144	16.1341						32.2072	72.8549
			94.4745	16.1288						32.2372	72.8926
			94.5345	16.1235						32.2673	72.9302
			94.5946	16.1183						32.2973	72.9676
			94.6547	16.1131						32.3273	73.0049
			94.7147	16.108						32.3574	73.0419
			94.7748	16.1029						32.3874	73.0788
			94.8348	16.0979						32.4174	73.1155
			94.8949	16.0928						32.4474	73.1521
			94.955	16.0879						32.4775	73.1885
			95.015	16.083						32.5075	73.2246
			95.0751	16.0781						32.5375	73.2607
			95.1351	16.0732						32.5676	73.2965
			95.1952	16.0684						32.5976	73.3322
			95.2553	16.0637						32.6276	73.3677
			95.3153	16.0589						32.6577	73.4031
			95.3754	16.0542						32.6877	73.4383
			95.4354	16.0496						32.7177	73.4733
			95.4955	16.045						32.7477	73.5081
			95.5556	16.0404						32.7778	73.5428
			95.6156	16.0359						32.8078	73.5774
			95.6757	16.0314						32.8378	73.6117
			95.7357	16.0269						32.8679	73.6459
			95.7958	16.0225						32.8979	73.68
			95.8559	16.0181						32.9279	73.7138
			95.9159	16.0138						32.958	73.7476
			95.976	16.0095						32.988	73.7811
			96.036	16.0052						33.018	73.8145
			96.0961	16.001						33.048	73.8478
			96.1562	15.9967						33.0781	73.8809
			96.2162	15.9926						33.1081	73.9138
			96.2763	15.9884						33.1381	73.9466
			96.3363	15.9843						33.1682	73.9792
			96.3964	15.9803						33.1982	74.0117
			96.4565	15.9762						33.2282	74.044
			96.5165	15.9722						33.2583	74.0761
			96.5766	15.9683						33.2883	74.1081
			96.6366	15.9643						33.3183	74.14
			96.6967	15.9604						33.3483	74.1717
			96.7568	15.9566						33.3784	74.2033
			96.8168	15.9527						33.4084	74.2347
			96.8769	15.9489						33.4384	74.2659
			96.9369	15.9451						33.4685	74.2971
			96.997	15.9414						33.4985	74.328
			97.0571	15.9377						33.5285	74.3589
			97.1171	15.934						33.5586	74.3895
			97.1772	15.9303						33.5886	74.4201
			97.2372	15.9267						33.6186	74.4505
			97.2973	15.9231						33.6486	74.4807
			97.3574	15.9196						33.6787	74.5108
			97.4174	15.916						33.7087	74.5408
			97.4775	15.9125						33.7387	74.5706
			97.5375	15.9091						33.7688	74.6003
			97.5976	15.9056						33.7988	74.6298
			97.6577	15.9022						33.8288	74.6592
			97.7177	15.8988						33.8589	74.6885
			97.7778	15.8954						33.8889	74.7176
			97.8378	15.8921						33.9189	74.7466
			97.8979	15.8888						33.9489	74.7754
			97.958	15.8855						33.979	74.8042
			98.018	15.8823						34.009	74.8327
			98.0781	15.879						34.039	74.8612
			98.1381	15.8758						34.0691	74.8895
			98.1982	15.8727						34.0991	74.9177
			98.2583	15.8695						34.1291	74.9457
			98.3183	15.8664						34.1592	74.9736
			98.3784	15.8633						34.1892	75.0014
			98.4384	15.8603						34.2192	75.0291
			98.4985	15.8572						34.2492	75.0566
			98.5586	15.8542						34.2793	75.084
			98.6186	15.8512						34.3093	75.1112
			98.6787	15.8482						34.3393	75.1384
			98.7387	15.8453						34.3694	75.1654
			98.7988	15.8424						34.3994	75.1922
			98.8589	15.8395						34.4294	75.219
			98.9189	15.8366						34.4595	75.2456
			98.979	15.8338						34.4895	75.2721
			99.039	15.8309						34.5195	75.2985
			99.0991	15.8281						34.5495	75.3247
			99.1592	15.8254						34.5796	75.3509
			99.2192	15.8226						34.6096	75.3769
			99.2793	15.8199						34.6396	75.4027
			99.3393	15.8172						34.6697	75.4285
			99.3994	15.8145						34.6997	75.4541
			99.4595	15.8118						34.7297	75.4797
			99.5195	15.8092						34.7598	75.5051
			99.5796	15.8066						34.7898	75.5303
			99.6396	15.804						34.8198	75.5555
			99.6997	15.8014						34.8498	75.5805
			99.7598	15.7988						34.8799	75.6054
			99.8198	15.7963						34.9099	75.6302
			99.8799	15.7938						34.9399	75.6549
			99.9399	15.7913						34.97	75.6795
			100	15.7888						35	75.704
			100.06	15.7864						35.03	75.7283
			100.12	15.7839						35.0601	75.7525
			100.18	15.7815						35.0901	75.7766
			100.24	15.7791						35.1201	75.8006
			100.3	15.7768						35.1502	75.8245
			100.36	15.7744						35.1802	75.8483
			100.42	15.7721						35.2102	75.8719
			100.48	15.7698						35.2402	75.8955
			100.541	15.7675						35.2703	75.9189
			100.601	15.7652						35.3003	75.9422
			100.661	15.7629						35.3303	75.9655
			100.721	15.7607						35.3604	75.9886
			100.781	15.7585						35.3904	76.0116
			100.841	15.7563						35.4204	76.0344
			100.901	15.7541						35.4505	76.0572
			100.961	15.7519						35.4805	76.0799
			101.021	15.7498						35.5105	76.1025
			101.081	15.7477						35.5405	76.1249
			101.141	15.7456						35.5706	76.1473
			101.201	15.7435						35.6006	76.1695
			101.261	15.7414						35.6306	76.1917
			101.321	15.7393						35.6607	76.2137
			101.381	15.7373						35.6907	76.2356
			101.441	15.7353						35.7207	76.2575
			101.502	15.7333						35.7508	76.2792
			101.562	15.7313						35.7808	76.3008
			101.622	15.7293						35.8108	76.3223
			101.682	15.7273						35.8408	76.3438
			101.742	15.7254						35.8709	76.3651
			101.802	15.7235						35.9009	76.3863
			101.862	15.7215						35.9309	76.4074
			101.922	15.7197						35.961	76.4285
			101.982	15.7178						35.991	76.4494
			102.042	15.7159						36.021	76.4702
			102.102	15.7141						36.0511	76.4909
			102.162	15.7122						36.0811	76.5116
			102.222	15.7104						36.1111	76.5321
			102.282	15.7086						36.1411	76.5525
			102.342	15.7068						36.1712	76.5729
			102.402	15.705						36.2012	76.5931
			102.462	15.7033						36.2312	76.6132
			102.523	15.7015						36.2613	76.6333
			102.583	15.6998						36.2913	76.6533
			102.643	15.6981						36.3213	76.6731
			102.703	15.6964						36.3514	76.6929
			102.763	15.6947						36.3814	76.7126
			102.823	15.693						36.4114	76.7321
			102.883	15.6914						36.4414	76.7516
			102.943	15.6897						36.4715	76.771
			103.003	15.6881						36.5015	76.7903
			103.063	15.6865						36.5315	76.8096
			103.123	15.6849						36.5616	76.8287
			103.183	15.6833						36.5916	76.8477
			103.243	15.6817						36.6216	76.8667
			103.303	15.6802						36.6517	76.8855
			103.363	15.6786						36.6817	76.9043
			103.423	15.6771						36.7117	76.923
			103.483	15.6755						36.7417	76.9416
			103.544	15.674						36.7718	76.9601
			103.604	15.6725						36.8018	76.9785
			103.664	15.671						36.8318	76.9968
			103.724	15.6696						36.8619	77.0151
			103.784	15.6681						36.8919	77.0332
			103.844	15.6666						36.9219	77.0513
			103.904	15.6652						36.952	77.0693
			103.964	15.6638						36.982	77.0872
			104.024	15.6623						37.012	77.105
			104.084	15.6609						37.042	77.1227
			104.144	15.6595						37.0721	77.1404
			104.204	15.6582						37.1021	77.1579
			104.264	15.6568						37.1321	77.1754
			104.324	15.6554						37.1622	77.1928
			104.384	15.6541						37.1922	77.2102
			104.444	15.6528						37.2222	77.2274
			104.505	15.6514						37.2523	77.2445
			104.565	15.6501						37.2823	77.2616
			104.625	15.6488						37.3123	77.2786
			104.685	15.6475						37.3423	77.2955
			104.745	15.6462						37.3724	77.3124
			104.805	15.645						37.4024	77.3291
			104.865	15.6437						37.4324	77.3458
			104.925	15.6425						37.4625	77.3624
			104.985	15.6412						37.4925	77.3789
			105.045	15.64						37.5225	77.3954
			105.105	15.6388						37.5526	77.4117
			105.165	15.6376						37.5826	77.428
			105.225	15.6364						37.6126	77.4442
			105.285	15.6352						37.6426	77.4604
			105.345	15.634						37.6727	77.4764
			105.405	15.6328						37.7027	77.4924
			105.465	15.6316						37.7327	77.5083
			105.526	15.6305						37.7628	77.5241
			105.586	15.6294						37.7928	77.5399
			105.646	15.6282						37.8228	77.5556
			105.706	15.6271						37.8529	77.5712
			105.766	15.626						37.8829	77.5867
			105.826	15.6249						37.9129	77.6022
			105.886	15.6238						37.9429	77.6176
			105.946	15.6227						37.973	77.6329
			106.006	15.6216						38.003	77.6481
			106.066	15.6206						38.033	77.6633
			106.126	15.6195						38.0631	77.6784
			106.186	15.6184						38.0931	77.6934
			106.246	15.6174						38.1231	77.7084
			106.306	15.6164						38.1532	77.7233
			106.366	15.6153						38.1832	77.7381
			106.426	15.6143						38.2132	77.7529
			106.486	15.6133						38.2432	77.7675
			106.547	15.6123						38.2733	77.7822
			106.607	15.6113						38.3033	77.7967
			106.667	15.6104						38.3333	77.8112
			106.727	15.6094						38.3634	77.8256
			106.787	15.6084						38.3934	77.8399
			106.847	15.6075						38.4234	77.8542
			106.907	15.6065						38.4535	77.8684
			106.967	15.6056						38.4835	77.8825
			107.027	15.6046						38.5135	77.8966
			107.087	15.6037						38.5435	77.9106
			107.147	15.6028						38.5736	77.9245
			107.207	15.6019						38.6036	77.9384
			107.267	15.601						38.6336	77.9522
			107.327	15.6001						38.6637	77.9659
			107.387	15.5992						38.6937	77.9796
			107.447	15.5983						38.7237	77.9932
			107.508	15.5974						38.7538	78.0068
			107.568	15.5965						38.7838	78.0202
			107.628	15.5957						38.8138	78.0337
			107.688	15.5948						38.8438	78.047
			107.748	15.594						38.8739	78.0603
			107.808	15.5931						38.9039	78.0735
			107.868	15.5923						38.9339	78.0867
			107.928	15.5915						38.964	78.0998
			107.988	15.5907						38.994	78.1129
			108.048	15.5899						39.024	78.1258
			108.108	15.5891						39.0541	78.1388
			108.168	15.5883						39.0841	78.1516
			108.228	15.5875						39.1141	78.1644
			108.288	15.5867						39.1441	78.1772
			108.348	15.5859						39.1742	78.1898
			108.408	15.5851						39.2042	78.2025
			108.468	15.5844						39.2342	78.215
			108.529	15.5836						39.2643	78.2275
			108.589	15.5828						39.2943	78.24
			108.649	15.5821						39.3243	78.2524
			108.709	15.5814						39.3544	78.2647
			108.769	15.5806						39.3844	78.2769
			108.829	15.5799						39.4144	78.2892
			108.889	15.5792						39.4444	78.3013
			108.949	15.5785						39.4745	78.3134
			109.009	15.5777						39.5045	78.3254
			109.069	15.577						39.5345	78.3374
			109.129	15.5763						39.5646	78.3493
			109.189	15.5756						39.5946	78.3612
			109.249	15.575						39.6246	78.373
			109.309	15.5743						39.6547	78.3848
			109.369	15.5736						39.6847	78.3965
			109.429	15.5729						39.7147	78.4081
			109.489	15.5723						39.7447	78.4197
			109.55	15.5716						39.7748	78.4312
			109.61	15.5709						39.8048	78.4427
			109.67	15.5703						39.8348	78.4542
			109.73	15.5697						39.8649	78.4655
			109.79	15.569						39.8949	78.4768
			109.85	15.5684						39.9249	78.4881
			109.91	15.5678						39.955	78.4993
			109.97	15.5671						39.985	78.5105
			110.03	15.5665						40.015	78.5216
			110.09	15.5659						40.045	78.5327
			110.15	15.5653						40.0751	78.5437
			110.21	15.5647						40.1051	78.5546
			110.27	15.5641						40.1351	78.5655
			110.33	15.5635						40.1652	78.5764
			110.39	15.5629						40.1952	78.5872
			110.45	15.5623						40.2252	78.5979
			110.511	15.5618						40.2553	78.6086
			110.571	15.5612						40.2853	78.6192
			110.631	15.5606						40.3153	78.6298
			110.691	15.5601						40.3453	78.6404
			110.751	15.5595						40.3754	78.6509
			110.811	15.5589						40.4054	78.6613
			110.871	15.5584						40.4354	78.6717
			110.931	15.5578						40.4655	78.6821
			110.991	15.5573						40.4955	78.6924
			111.051	15.5568						40.5255	78.7026
			111.111	15.5562						40.5556	78.7128
			111.171	15.5557						40.5856	78.723
			111.231	15.5552						40.6156	78.7331
			111.291	15.5547						40.6456	78.7431
			111.351	15.5542						40.6757	78.7532
			111.411	15.5536						40.7057	78.7631
			111.471	15.5531						40.7357	78.773
			111.532	15.5526						40.7658	78.7829
			111.592	15.5521						40.7958	78.7927
			111.652	15.5516						40.8258	78.8025
			111.712	15.5512						40.8559	78.8122
			111.772	15.5507						40.8859	78.8219
			111.832	15.5502						40.9159	78.8316
			111.892	15.5497						40.9459	78.8412
			111.952	15.5492						40.976	78.8507
			112.012	15.5488						41.006	78.8602
			112.072	15.5483						41.036	78.8697
			112.132	15.5478						41.0661	78.8791
			112.192	15.5474						41.0961	78.8885
			112.252	15.5469						41.1261	78.8978
			112.312	15.5465						41.1562	78.9071
			112.372	15.546						41.1862	78.9163
			112.432	15.5456						41.2162	78.9255
			112.492	15.5452						41.2462	78.9346
			112.553	15.5447						41.2763	78.9438
			112.613	15.5443						41.3063	78.9528
			112.673	15.5439						41.3363	78.9618
			112.733	15.5434						41.3664	78.9708
			112.793	15.543						41.3964	78.9798
			112.853	15.5426						41.4264	78.9887
			112.913	15.5422						41.4565	78.9975
			112.973	15.5418						41.4865	79.0063
			113.033	15.5414						41.5165	79.0151
			113.093	15.541						41.5465	79.0238
			113.153	15.5406						41.5766	79.0325
			113.213	15.5402						41.6066	79.0412
			113.273	15.5398						41.6366	79.0498
			113.333	15.5394						41.6667	79.0583
			113.393	15.539						41.6967	79.0669
			113.453	15.5386						41.7267	79.0753
			113.514	15.5382						41.7568	79.0838
			113.574	15.5378						41.7868	79.0922
			113.634	15.5375						41.8168	79.1006
			113.694	15.5371						41.8468	79.1089
			113.754	15.5367						41.8769	79.1172
			113.814	15.5364						41.9069	79.1254
			113.874	15.536						41.9369	79.1336
			113.934	15.5356						41.967	79.1418
			113.994	15.5353						41.997	79.1499
			114.054	15.5349						42.027	79.158
			114.114	15.5346						42.0571	79.1661
			114.174	15.5342						42.0871	79.1741
			114.234	15.5339						42.1171	79.1821
			114.294	15.5335						42.1471	79.19
			114.354	15.5332						42.1772	79.1979
			114.414	15.5329						42.2072	79.2058
			114.474	15.5325						42.2372	79.2136
			114.535	15.5322						42.2673	79.2214
			114.595	15.5319						42.2973	79.2292
			114.655	15.5315						42.3273	79.2369
			114.715	15.5312						42.3574	79.2446
			114.775	15.5309						42.3874	79.2522
			114.835	15.5306						42.4174	79.2598
			114.895	15.5303						42.4474	79.2674
			114.955	15.53						42.4775	79.275
			115.015	15.5297						42.5075	79.2825
			115.075	15.5293						42.5375	79.2899
			115.135	15.529						42.5676	79.2974
			115.195	15.5287						42.5976	79.3048
			115.255	15.5284						42.6276	79.3121
			115.315	15.5281						42.6577	79.3195
			115.375	15.5278						42.6877	79.3267
			115.435	15.5276						42.7177	79.334
			115.495	15.5273						42.7477	79.3412
			115.556	15.527						42.7778	79.3484
			115.616	15.5267						42.8078	79.3556
			115.676	15.5264						42.8378	79.3627
			115.736	15.5261						42.8679	79.3698
			115.796	15.5258						42.8979	79.3769
			115.856	15.5256						42.9279	79.3839
			115.916	15.5253						42.958	79.3909
			115.976	15.525						42.988	79.3978
			116.036	15.5248						43.018	79.4048
			116.096	15.5245						43.048	79.4116
			116.156	15.5242						43.0781	79.4185
			116.216	15.524						43.1081	79.4253
			116.276	15.5237						43.1381	79.4321
			116.336	15.5234						43.1682	79.4389
			116.396	15.5232						43.1982	79.4456
			116.456	15.5229						43.2282	79.4523
			116.517	15.5227						43.2583	79.459
			116.577	15.5224						43.2883	79.4656
			116.637	15.5222						43.3183	79.4722
			116.697	15.5219						43.3483	79.4788
			116.757	15.5217						43.3784	79.4854
			116.817	15.5215						43.4084	79.4919
			116.877	15.5212						43.4384	79.4983
			116.937	15.521						43.4685	79.5048
			116.997	15.5207						43.4985	79.5112
			117.057	15.5205						43.5285	79.5176
			117.117	15.5203						43.5586	79.524
			117.177	15.5201						43.5886	79.5303
			117.237	15.5198						43.6186	79.5366
			117.297	15.5196						43.6486	79.5429
			117.357	15.5194						43.6787	79.5491
			117.417	15.5192						43.7087	79.5553
			117.477	15.5189						43.7387	79.5615
			117.538	15.5187						43.7688	79.5677
			117.598	15.5185						43.7988	79.5738
			117.658	15.5183						43.8288	79.5799
			117.718	15.5181						43.8589	79.5859
			117.778	15.5179						43.8889	79.592
			117.838	15.5176						43.9189	79.598
			117.898	15.5174						43.9489	79.604
			117.958	15.5172						43.979	79.6099
			118.018	15.517						44.009	79.6159
			118.078	15.5168						44.039	79.6218
			118.138	15.5166						44.0691	79.6276
			118.198	15.5164						44.0991	79.6335
			118.258	15.5162						44.1291	79.6393
			118.318	15.516						44.1592	79.6451
			118.378	15.5158						44.1892	79.6508
			118.438	15.5156						44.2192	79.6566
			118.498	15.5155						44.2492	79.6623
			118.559	15.5153						44.2793	79.6679
			118.619	15.5151						44.3093	79.6736
			118.679	15.5149						44.3393	79.6792
			118.739	15.5147						44.3694	79.6848
			118.799	15.5145						44.3994	79.6904
			118.859	15.5143						44.4294	79.6959
			118.919	15.5142						44.4595	79.7015
			118.979	15.514						44.4895	79.7069
			119.039	15.5138						44.5195	79.7124
			119.099	15.5136						44.5495	79.7179
			119.159	15.5134						44.5796	79.7233
			119.219	15.5133						44.6096	79.7287
			119.279	15.5131						44.6396	79.734
			119.339	15.5129						44.6697	79.7394
			119.399	15.5128						44.6997	79.7447
			119.459	15.5126						44.7297	79.75
			119.52	15.5124						44.7598	79.7552
			119.58	15.5123						44.7898	79.7605
			119.64	15.5121						44.8198	79.7657
			119.7	15.5119						44.8498	79.7709
			119.76	15.5118						44.8799	79.7761
			119.82	15.5116						44.9099	79.7812
			119.88	15.5115						44.9399	79.7863
			119.94	15.5113						44.97	79.7914
			120	15.5111						45	79.7965
[truncated: 163 more columns]

## Sheet: Figure 2
Fig 2a+b
	wild type									sng-1(ok234)									optoSynC									optoSynC inactive									lite-1									optoSynC; lite-1
	exp1			exp2			exp2			exp1			exp2			exp3			exp1			exp2			exp3			exp1			exp2			exp3			exp1			exp2			exp3			exp1			exp2
Time (s)	speed (mm/s)	speed_std	speed_number	speed	speed_std	speed_number	speed	speed_std	speed_number	speed	speed_std	speed_number	speed	speed_std	speed_number	speed	speed_std	speed_number	speed	speed_std	speed_number	speed	speed_std	speed_number	speed	speed_std	speed_number	speed	speed_std	speed_number	speed	speed_std	speed_number	speed	speed_std	speed_number	speed	speed_std	speed_number	speed	speed_std	speed_number	speed	speed_std	speed_number	speed	speed_std	speed_number	speed
1	0	0	0	0	0	0	0	0	0	0	0	0	0	0	0	0	0	0	0	0	0	0	0	0	0	0	0	0	0	0	0	0	0	0	0	0	0	0	0	0	0	0	0	0	0	0	0	0	0
2	0	0	0	0	0	0	0	0	0	0	0	0	0	0	0	0	0	0	0	0	0	0	0	0	0	0	0	0	0	0	0	0	0	0	0	0	0	0	0	0	0	0	0	0	0	0	0	0	0
3	0	0	0	0	0	0	0	0	0	0	0	0	0	0	0	0	0	0	0	0	0	0	0	0	0	0	0	0	0	0	0	0	0	0	0	0	0	0	0	0	0	0	0	0	0	0	0	0	0
4	0.2564	0.2564	1	0.1661	0.1661	1	0	0	0	0	0	0	0	0	0	0	0	0	0	0	0	0	0	0	0	0	0	0	0	0	0	0	0	0	0	0	0	0	0	0	0	0	0	0	0	0	0	0	0
5	0.1569	0.077	11	0.0996	0.0811	5	0.1659	0.0985	4	0.0822	0.0822	1	0	0	0	0.1218	0.1218	1	0	0	0	0	0	0	0	0	0	0	0	0	0.0969	0.1286	2	0.177	0.177	1	0.1285	0.0858	4	0	0	0	0	0	0	0.2045	0.0161	2	0
6	0.1518	0.0684	24	0.0962	0.0486	10	0.1618	0.0551	12	0.1377	0.0038	2	0.1372	0.0845	4	0.1486	0.0953	4	0.1619	0.0747	2	0.1153	0.1153	1	0.1578	0.072	6	0.1485	0.0702	6	0.1456	0.0912	5	0.1725	0.0998	4	0.1228	0.0705	8	0.1423	0.0727	6	0.1512	0.1512	1	0.1971	0.1026	5	0.1441
7	0.1573	0.0588	33	0.1019	0.0544	13	0.1588	0.0439	18	0.1227	0.0569	7	0.1363	0.0538	9	0.1301	0.067	9	0.1727	0.0919	6	0.1197	0.084	4	0.1468	0.0599	9	0.125	0.051	12	0.1433	0.0739	10	0.1614	0.0559	11	0.1466	0.0586	16	0.1424	0.0538	16	0.142	0.0875	4	0.1629	0.0585	16	0.0638
8	0.1393	0.0617	36	0.0938	0.0582	14	0.1469	0.043	24	0.1148	0.0555	10	0.1348	0.0448	16	0.1384	0.0564	10	0.1513	0.0698	9	0.1142	0.0649	5	0.1376	0.051	11	0.1196	0.0508	14	0.1472	0.0492	21	0.156	0.0499	22	0.1185	0.0518	24	0.141	0.0458	25	0.1302	0.0578	10	0.1519	0.0477	25	0.0794
9	0.1195	0.0673	37	0.1141	0.0599	16	0.1278	0.0434	28	0.1163	0.0521	11	0.1283	0.0411	21	0.1384	0.0515	10	0.1319	0.0588	11	0.1019	0.0651	6	0.1182	0.043	16	0.127	0.047	16	0.1358	0.0546	23	0.1534	0.0401	29	0.1155	0.0405	37	0.1296	0.047	27	0.1247	0.0495	15	0.1411	0.0515	29	0.061
10	0.1356	0.0758	38	0.119	0.0717	17	0.1361	0.0408	31	0.1055	0.0448	15	0.1224	0.0377	24	0.1351	0.0432	13	0.1212	0.053	13	0.1008	0.0637	7	0.1079	0.0486	17	0.1138	0.0412	17	0.1379	0.0499	25	0.1535	0.0388	32	0.1027	0.0433	46	0.1199	0.0448	32	0.1109	0.05	20	0.1505	0.0593	30	0.0521
11	0.1172	0.0735	41	0.1107	0.0683	17	0.1315	0.0446	32	0.0944	0.0512	16	0.1184	0.0365	29	0.1314	0.0535	15	0.1106	0.0601	13	0.1005	0.0617	7	0.1072	0.0395	19	0.1104	0.0476	15	0.1317	0.0515	25	0.1569	0.0381	32	0.0956	0.0441	51	0.1214	0.0419	34	0.1131	0.0464	23	0.1432	0.0526	31	0.0627
12	0.1126	0.0779	46	0.1147	0.0628	17	0.1268	0.047	29	0.1055	0.0542	17	0.1097	0.037	30	0.1232	0.0483	17	0.1419	0.078	14	0.0932	0.0478	10	0.1056	0.0367	18	0.11	0.0484	16	0.1353	0.0723	27	0.1531	0.0386	36	0.0992	0.0461	57	0.1242	0.0437	38	0.1073	0.0444	24	0.1286	0.0471	35	0.0658
13	0.1223	0.0708	48	0.1229	0.0542	17	0.1256	0.0547	29	0.1167	0.0606	18	0.115	0.0388	30	0.1189	0.0454	18	0.1382	0.0828	13	0.0842	0.058	11	0.1107	0.0379	19	0.1091	0.0433	18	0.1344	0.0526	27	0.1464	0.0433	37	0.0974	0.0438	59	0.1142	0.0415	42	0.1107	0.0435	25	0.1217	0.044	37	0.0667
14	0.1459	0.0896	46	0.1076	0.0695	19	0.1273	0.0505	29	0.1099	0.0632	18	0.1085	0.0337	31	0.1248	0.0507	18	0.1175	0.0681	17	0.0847	0.0596	11	0.1147	0.0382	20	0.1079	0.0479	18	0.1208	0.055	29	0.1548	0.0377	36	0.0923	0.048	65	0.1183	0.0436	42	0.1117	0.0514	26	0.121	0.044	39	0.0737
15	0.1445	0.0872	48	0.1307	0.0646	20	0.1187	0.0503	30	0.1021	0.0581	21	0.1005	0.0378	31	0.1327	0.0547	17	0.1194	0.0608	21	0.0999	0.0588	11	0.1049	0.0426	23	0.1085	0.0533	17	0.1165	0.0618	30	0.146	0.0402	39	0.1042	0.043	68	0.1201	0.0455	44	0.1131	0.0431	28	0.1154	0.0479	42	0.0724
16	0.1152	0.0771	48	0.1339	0.079	20	0.1242	0.0452	32	0.0871	0.0545	22	0.094	0.0358	30	0.1086	0.0415	17	0.0945	0.0586	22	0.1084	0.0679	12	0.1068	0.0422	25	0.1066	0.0513	17	0.1078	0.0571	31	0.1456	0.0448	41	0.1002	0.0465	71	0.1139	0.0457	49	0.1168	0.0397	29	0.1181	0.0554	43	0.0616
17	0.1042	0.0656	50	0.1193	0.0579	22	0.1094	0.0504	31	0.0907	0.0522	22	0.0893	0.04	31	0.113	0.0474	20	0.1083	0.0522	23	0.0951	0.0489	13	0.094	0.0436	29	0.1146	0.0604	17	0.1114	0.0577	32	0.1463	0.0454	42	0.0893	0.0472	68	0.1143	0.043	51	0.1137	0.0437	30	0.1157	0.0558	44	0.0622
18	0.1101	0.073	50	0.1275	0.065	22	0.1203	0.0482	33	0.103	0.0602	23	0.0923	0.0381	32	0.1143	0.0453	25	0.1215	0.0743	26	0.094	0.0574	14	0.0932	0.0435	31	0.1113	0.0616	17	0.1128	0.0581	31	0.1367	0.0497	45	0.0914	0.0466	70	0.1127	0.044	53	0.1063	0.0434	32	0.1177	0.0474	45	0.0625
19	0.1301	0.0659	49	0.1028	0.0657	23	0.1172	0.052	32	0.0769	0.0531	23	0.0938	0.0404	30	0.1025	0.0404	29	0.1126	0.0512	27	0.0825	0.0515	13	0.1004	0.0471	34	0.0964	0.0674	16	0.1032	0.0559	28	0.1327	0.0489	47	0.0923	0.0476	69	0.1192	0.0453	55	0.1106	0.044	32	0.1091	0.0461	46	0.0636
20	0.1516	0.0707	51	0.1158	0.0745	23	0.1258	0.0533	34	0.0851	0.0528	24	0.0945	0.0387	31	0.09	0.0489	29	0.1028	0.0509	24	0.0877	0.0541	12	0.0966	0.0407	35	0.1057	0.066	16	0.1055	0.0568	29	0.1419	0.0472	51	0.0891	0.0415	71	0.1175	0.042	54	0.1116	0.0404	33	0.103	0.0449	46	0.0572
21	0.1505	0.065	55	0.0963	0.0599	24	0.1092	0.0468	35	0.0881	0.0494	25	0.0996	0.0369	31	0.1043	0.0472	31	0.0944	0.0524	23	0.0789	0.053	13	0.1021	0.0476	31	0.0763	0.0561	17	0.1074	0.06	29	0.1442	0.0475	51	0.0938	0.0461	72	0.1171	0.046	52	0.1133	0.0455	33	0.113	0.0439	47	0.0665
22	0.1497	0.0701	55	0.1043	0.0618	27	0.0967	0.0508	35	0.0783	0.0495	25	0.107	0.0403	32	0.1115	0.0587	31	0.1177	0.0513	23	0.0894	0.049	14	0.0963	0.049	32	0.0714	0.0419	17	0.1004	0.0606	29	0.129	0.0525	52	0.098	0.0594	76	0.1158	0.0436	52	0.1069	0.0375	33	0.0969	0.0498	48	0.0692
23	0.1399	0.066	54	0.1086	0.0642	27	0.106	0.0527	35	0.0759	0.0486	25	0.1067	0.0413	30	0.1042	0.0505	32	0.0948	0.0559	25	0.1046	0.0432	15	0.1022	0.0452	33	0.0743	0.0437	16	0.0995	0.0615	29	0.1291	0.0467	52	0.0956	0.0482	77	0.1125	0.0461	52	0.1089	0.0358	34	0.0985	0.0533	48	0.0622
24	0.133	0.0633	55	0.095	0.0507	25	0.1131	0.049	37	0.0822	0.0524	25	0.1051	0.0411	31	0.1033	0.0503	31	0.107	0.0546	27	0.1068	0.0466	15	0.1046	0.0451	34	0.074	0.0481	16	0.0931	0.0582	29	0.1338	0.0494	52	0.1005	0.0497	79	0.108	0.0469	52	0.1063	0.0381	32	0.0993	0.0481	49	0.0422
25	0.1234	0.0633	58	0.1014	0.0566	25	0.1152	0.057	40	0.0872	0.0489	24	0.1055	0.0433	32	0.1215	0.0575	31	0.1006	0.0637	27	0.1134	0.0404	14	0.1031	0.0418	33	0.0606	0.0508	16	0.0688	0.0581	28	0.1351	0.0471	51	0.0931	0.0472	78	0.1064	0.0385	54	0.1128	0.0343	33	0.1139	0.0477	50	0.051
26	0.115	0.0674	58	0.0989	0.0568	27	0.1092	0.0504	37	0.0907	0.048	24	0.1056	0.0399	35	0.1025	0.0511	32	0.121	0.0876	28	0.1091	0.0404	13	0.1014	0.0417	33	0.0669	0.0611	16	0.0859	0.0729	29	0.1267	0.0452	52	0.0923	0.0553	80	0.1071	0.0393	54	0.1066	0.0421	33	0.109	0.0471	51	0.0628
27	0.1124	0.0644	61	0.1039	0.0553	27	0.1142	0.0487	37	0.0886	0.0469	24	0.1052	0.0403	35	0.1125	0.0529	31	0.1066	0.0582	29	0.1124	0.0472	14	0.0951	0.0481	32	0.0799	0.0545	16	0.0831	0.0574	29	0.1211	0.0515	52	0.0882	0.0468	86	0.1002	0.0396	57	0.1065	0.0384	33	0.1107	0.0532	51	0.0574
28	0.094	0.0668	60	0.1117	0.0599	28	0.1092	0.0479	40	0.0912	0.055	25	0.1002	0.0372	36	0.0971	0.0525	32	0.0937	0.0592	29	0.1131	0.0509	15	0.0958	0.0462	33	0.0858	0.056	16	0.0915	0.0615	29	0.1202	0.0512	53	0.0876	0.045	91	0.1095	0.0415	60	0.1037	0.0402	33	0.1075	0.048	53	0.0576
29	0.0941	0.0647	61	0.1073	0.0651	27	0.112	0.0445	41	0.1009	0.049	25	0.0972	0.0379	37	0.1167	0.0436	34	0.0947	0.0665	29	0.112	0.055	15	0.0987	0.0464	33	0.0826	0.0454	16	0.0843	0.0622	29	0.1262	0.0499	53	0.0844	0.0455	89	0.1084	0.0466	60	0.1026	0.0408	34	0.1097	0.0447	52	0.0533
30	0.0998	0.0661	62	0.1075	0.0636	25	0.1174	0.0494	45	0.1022	0.0437	25	0.097	0.0387	37	0.0943	0.0586	30	0.087	0.0603	28	0.0846	0.0509	16	0.0963	0.0478	34	0.0829	0.0468	15	0.0792	0.054	29	0.1273	0.047	54	0.0827	0.0478	92	0.107	0.0428	60	0.1046	0.042	32	0.1096	0.0502	51	0.0511
31	0.1009	0.0629	59	0.1021	0.0613	25	0.1147	0.0459	45	0.0883	0.0382	26	0.0956	0.0344	36	0.0883	0.0527	30	0.1004	0.0649	28	0.0803	0.0577	17	0.0986	0.0505	34	0.0734	0.0478	16	0.0713	0.0553	29	0.1247	0.0464	54	0.0865	0.0487	91	0.1184	0.0475	58	0.1027	0.0459	32	0.1139	0.0532	51	0.0509
32	0.0945	0.0648	53	0.0973	0.0553	25	0.1196	0.0604	44	0.0966	0.0428	28	0.091	0.0436	36	0.0955	0.0557	32	0.1015	0.0589	28	0.0985	0.054	17	0.0992	0.0426	34	0.0815	0.0589	16	0.0686	0.0498	28	0.1266	0.0454	52	0.0793	0.0475	92	0.1089	0.0413	55	0.0986	0.0477	32	0.1067	0.0471	50	0.0587
33	0.1046	0.0651	55	0.0957	0.0626	25	0.1113	0.0514	42	0.0962	0.0411	28	0.0919	0.0406	37	0.1112	0.0542	30	0.096	0.0605	29	0.0869	0.0529	18	0.1016	0.0443	33	0.0738	0.0513	15	0.062	0.044	28	0.1326	0.0425	53	0.0785	0.0453	93	0.1098	0.0388	55	0.1013	0.0405	33	0.1057	0.0525	50	0.0584
34	0.0949	0.0705	54	0.0864	0.0622	25	0.1141	0.0503	42	0.0983	0.0466	28	0.0913	0.0408	38	0.1059	0.0565	31	0.0981	0.0546	29	0.0868	0.0579	18	0.0965	0.0463	35	0.0883	0.0508	15	0.0808	0.0476	28	0.1272	0.0458	53	0.0803	0.0432	92	0.1142	0.0425	59	0.0969	0.0398	37	0.1088	0.0528	50	0.0546
35	0.0951	0.0647	53	0.0906	0.0646	25	0.1146	0.0463	43	0.099	0.0479	28	0.0988	0.0392	40	0.1109	0.0545	33	0.104	0.0618	26	0.09	0.0528	19	0.0967	0.0437	37	0.0861	0.0571	14	0.0875	0.056	28	0.1233	0.0474	49	0.0762	0.0459	95	0.1065	0.0422	60	0.1021	0.0414	37	0.1042	0.0479	48	0.0538
36	0.1029	0.0643	53	0.0975	0.0561	25	0.1101	0.0452	43	0.094	0.0506	28	0.0997	0.038	40	0.1133	0.0518	33	0.086	0.0548	27	0.0746	0.0581	19	0.1014	0.0462	35	0.086	0.0518	14	0.093	0.0552	29	0.1235	0.0522	49	0.0821	0.0434	94	0.1022	0.0423	61	0.1019	0.043	36	0.1037	0.0529	46	0.0609
37	0.1066	0.0652	54	0.1006	0.0553	24	0.1121	0.047	42	0.0994	0.0492	29	0.0991	0.0395	40	0.1032	0.0527	33	0.0749	0.0451	27	0.0628	0.0445	21	0.0983	0.0465	35	0.0955	0.0482	14	0.1008	0.0568	30	0.1209	0.0495	48	0.0875	0.0477	94	0.1045	0.0441	61	0.0942	0.0442	37	0.1165	0.0519	48	0.0639
38	0.108	0.0656	56	0.1043	0.0658	24	0.1156	0.0514	42	0.0948	0.0537	30	0.0948	0.0381	40	0.103	0.052	33	0.0857	0.0678	27	0.0584	0.0451	21	0.0936	0.0455	35	0.088	0.0509	15	0.0985	0.0539	30	0.1264	0.0425	49	0.0819	0.0476	92	0.1024	0.0427	61	0.1031	0.0406	37	0.1064	0.0514	49	0.0652
39	0.1028	0.0706	56	0.1019	0.0622	24	0.1202	0.052	44	0.0963	0.0523	28	0.0938	0.0385	40	0.1057	0.0514	35	0.1043	0.0704	28	0.0591	0.0478	21	0.08	0.0492	35	0.0916	0.0594	16	0.1014	0.0564	32	0.1319	0.0405	51	0.0832	0.0444	92	0.1135	0.0467	59	0.1001	0.0463	37	0.104	0.0498	51	0.0566
40	0.0841	0.0671	55	0.1067	0.0626	25	0.1164	0.051	44	0.1029	0.0567	28	0.0942	0.0362	40	0.1061	0.0477	35	0.0763	0.0614	28	0.0723	0.0577	22	0.0841	0.0435	34	0.0932	0.0599	18	0.1065	0.0615	32	0.1298	0.0393	51	0.0814	0.0459	90	0.1085	0.0455	58	0.1005	0.044	40	0.1116	0.0529	54	0.0543
41	0.0861	0.0637	54	0.099	0.0621	25	0.1111	0.0516	44	0.1039	0.0527	28	0.0962	0.039	41	0.1145	0.0528	38	0.0722	0.0422	28	0.0718	0.0515	22	0.0823	0.045	34	0.0909	0.0533	19	0.0961	0.0542	35	0.1312	0.0416	50	0.083	0.047	89	0.1082	0.048	56	0.0989	0.0453	39	0.1119	0.0485	56	0.0524
42	0.0921	0.0718	54	0.093	0.0611	26	0.115	0.0526	46	0.1116	0.0508	28	0.0946	0.0446	40	0.1078	0.0471	38	0.0636	0.0402	28	0.0754	0.049	22	0.0843	0.0481	34	0.0938	0.0489	19	0.1028	0.0568	35	0.1323	0.0451	48	0.0847	0.047	91	0.1064	0.0465	55	0.0998	0.0417	39	0.1032	0.0538	55	0.0543
43	0.0879	0.0736	54	0.0968	0.0666	24	0.1167	0.0495	45	0.1064	0.0454	29	0.1009	0.0451	40	0.1194	0.0494	37	0.077	0.0414	28	0.0669	0.0498	22	0.0874	0.0456	34	0.0925	0.0536	19	0.1037	0.0635	35	0.1223	0.0444	49	0.0871	0.0485	91	0.1102	0.0453	53	0.1006	0.0471	39	0.1131	0.0542	58	0.052
44	0.0932	0.0641	55	0.1014	0.0558	25	0.1109	0.0491	46	0.1122	0.0451	29	0.1002	0.0434	40	0.1112	0.0464	38	0.0971	0.0565	29	0.0661	0.0509	23	0.084	0.0421	34	0.0694	0.0518	19	0.0981	0.0622	34	0.121	0.0461	48	0.0862	0.0446	92	0.1076	0.0491	51	0.1012	0.045	38	0.1113	0.057	59	0.0581
45	0.0954	0.0737	54	0.1028	0.0605	25	0.1088	0.0559	46	0.1052	0.0557	29	0.0973	0.041	42	0.1162	0.0488	38	0.0952	0.0588	29	0.0624	0.0498	23	0.0842	0.0412	35	0.0556	0.0383	20	0.0971	0.0567	34	0.1253	0.0472	49	0.0861	0.0456	87	0.1015	0.0432	50	0.0979	0.0461	37	0.0982	0.0518	59	0.0605
46	0.1025	0.0704	54	0.0884	0.0545	26	0.1114	0.0464	45	0.1038	0.0509	29	0.0965	0.0432	42	0.1096	0.0501	38	0.1097	0.0609	30	0.069	0.0576	24	0.0844	0.0428	37	0.0514	0.036	20	0.1001	0.0636	35	0.1144	0.0454	48	0.0856	0.0438	88	0.1016	0.0455	51	0.1007	0.0443	37	0.1049	0.0559	59	0.0536
47	0.0976	0.0698	53	0.0984	0.0618	25	0.1043	0.0477	44	0.0912	0.0511	28	0.0933	0.0408	43	0.1131	0.0467	39	0.1144	0.0537	31	0.0659	0.0531	24	0.084	0.0454	39	0.0627	0.0458	20	0.0921	0.0587	35	0.1082	0.0448	49	0.0864	0.0427	87	0.1013	0.0446	53	0.101	0.0442	37	0.0994	0.054	59	0.0598
48	0.0952	0.0633	54	0.1023	0.0707	24	0.1027	0.0497	45	0.0922	0.051	28	0.0942	0.0427	43	0.1071	0.0555	39	0.1106	0.0601	31	0.0848	0.0603	22	0.075	0.0409	39	0.0822	0.0528	20	0.0847	0.0527	34	0.1122	0.0436	47	0.0853	0.0456	87	0.1035	0.0441	53	0.0923	0.0477	37	0.094	0.0568	60	0.0632
49	0.0882	0.0695	56	0.1114	0.0655	24	0.1079	0.0523	47	0.0931	0.0578	28	0.0994	0.0446	42	0.1073	0.0544	38	0.1025	0.0599	32	0.0894	0.0635	21	0.0816	0.0433	40	0.0843	0.0561	21	0.0913	0.0498	34	0.1225	0.0496	49	0.084	0.0435	89	0.1065	0.0472	53	0.0951	0.0458	37	0.0941	0.0533	61	0.0559
50	0.108	0.0707	54	0.1077	0.065	24	0.1142	0.0518	47	0.0794	0.0549	28	0.0954	0.0457	43	0.1049	0.0546	39	0.0902	0.0581	34	0.0671	0.0502	21	0.0819	0.0444	40	0.0609	0.0519	19	0.0902	0.0582	34	0.1199	0.0445	50	0.0804	0.0463	89	0.1085	0.0444	52	0.0922	0.0423	37	0.0912	0.0526	62	0.0632
51	0.0958	0.0684	52	0.0964	0.0598	24	0.1074	0.0483	47	0.0839	0.047	28	0.0861	0.0464	43	0.1097	0.053	39	0.0999	0.0597	34	0.0585	0.0414	21	0.0858	0.0497	40	0.0746	0.0496	19	0.0927	0.0634	34	0.1227	0.0471	50	0.0793	0.0443	92	0.1075	0.0452	54	0.0943	0.0401	37	0.0959	0.0543	62	0.0526
52	0.0899	0.0586	53	0.1002	0.0608	25	0.102	0.0491	47	0.0861	0.0507	30	0.0823	0.0442	42	0.1069	0.0523	38	0.1031	0.072	35	0.057	0.0421	21	0.084	0.0429	41	0.0786	0.0489	19	0.0972	0.0622	35	0.1201	0.0473	50	0.0792	0.0429	92	0.1068	0.0459	55	0.1012	0.0418	37	0.0961	0.0543	62	0.061
53	0.0831	0.051	53	0.1042	0.0645	25	0.0991	0.0474	50	0.0879	0.0492	30	0.0858	0.0448	44	0.1095	0.0486	39	0.0885	0.0562	35	0.0652	0.0432	21	0.079	0.0466	42	0.081	0.0508	19	0.0954	0.057	36	0.1194	0.0451	50	0.0819	0.045	95	0.1016	0.0451	52	0.0968	0.0425	39	0.0903	0.0533	64	0.0656
54	0.096	0.0691	55	0.1036	0.0589	25	0.0986	0.0482	52	0.0869	0.048	30	0.0823	0.0443	45	0.1158	0.0506	41	0.0958	0.0647	35	0.066	0.0345	22	0.0783	0.0467	41	0.0798	0.0416	19	0.0909	0.0509	36	0.1226	0.0472	51	0.077	0.0449	97	0.102	0.0431	55	0.0962	0.0415	39	0.0979	0.0498	65	0.0583
55	0.1091	0.0732	55	0.0909	0.0547	26	0.1018	0.0497	50	0.0879	0.0514	31	0.0802	0.0425	44	0.1126	0.0409	42	0.087	0.0547	35	0.0694	0.041	24	0.0913	0.0481	38	0.0816	0.0464	19	0.089	0.0551	36	0.1232	0.0405	49	0.0782	0.0424	95	0.1052	0.0446	56	0.099	0.0407	39	0.0975	0.0565	62	0.0603
56	0.098	0.0772	55	0.0852	0.0511	27	0.1	0.0521	49	0.0861	0.0515	31	0.085	0.0378	44	0.1102	0.0536	40	0.0967	0.0662	35	0.0726	0.0436	24	0.0913	0.0502	39	0.0915	0.047	19	0.0919	0.0619	36	0.1209	0.0441	49	0.0761	0.046	94	0.1016	0.0455	55	0.1016	0.0427	39	0.1044	0.0484	63	0.054
57	0.1019	0.0723	55	0.1014	0.0633	27	0.099	0.0496	49	0.0916	0.0506	33	0.0851	0.0422	44	0.1056	0.0591	40	0.0862	0.0509	35	0.0745	0.0572	24	0.0861	0.0484	38	0.0644	0.0437	19	0.0931	0.0564	36	0.1239	0.0402	49	0.0799	0.045	94	0.1068	0.0456	55	0.0983	0.042	39	0.0967	0.0511	64	0.0589
58	0.0937	0.0595	55	0.0912	0.0556	29	0.0993	0.0471	49	0.084	0.0577	33	0.0856	0.0419	44	0.1045	0.0544	40	0.0947	0.0478	37	0.08	0.0537	24	0.0865	0.0474	38	0.0667	0.0471	21	0.0999	0.0601	36	0.126	0.0508	48	0.0771	0.0448	96	0.1054	0.0442	55	0.0927	0.0387	38	0.0918	0.0515	64	0.0588
59	0.0886	0.0585	56	0.0961	0.0699	29	0.0905	0.0488	48	0.0921	0.0571	33	0.0904	0.0434	44	0.1058	0.0571	40	0.0984	0.0585	38	0.077	0.0542	24	0.0861	0.0494	38	0.0672	0.0404	21	0.0993	0.0575	36	0.1303	0.0524	50	0.0735	0.042	94	0.1046	0.0496	55	0.0988	0.0401	39	0.1031	0.0519	64	0.0529
60	0.0912	0.0606	54	0.0871	0.0617	29	0.0925	0.0469	48	0.0911	0.0515	33	0.09	0.0425	42	0.1023	0.0609	36	0.1043	0.054	39	0.071	0.0573	25	0.0807	0.0427	38	0.0825	0.0518	21	0.0958	0.0513	36	0.1214	0.049	50	0.0755	0.0404	95	0.1049	0.0457	53	0.1018	0.0357	41	0.1048	0.0536	63	0.0526
61	0.0979	0.0629	55	0.0895	0.0552	29	0.094	0.0455	46	0.0875	0.053	33	0.0834	0.0397	44	0.1	0.0586	36	0.103	0.0505	39	0.0819	0.0616	25	0.079	0.0476	40	0.0781	0.0499	21	0.0928	0.0547	36	0.1112	0.0466	49	0.0769	0.0422	94	0.1014	0.0454	52	0.1011	0.0378	41	0.1018	0.0493	65	0.0558
62	0.0976	0.0654	56	0.0885	0.0562	29	0.108	0.0428	46	0.0902	0.0535	33	0.0849	0.0411	44	0.1004	0.0567	37	0.1099	0.0604	39	0.0748	0.0524	25	0.0722	0.0444	39	0.0792	0.0592	21	0.0913	0.0563	37	0.1151	0.0464	49	0.0736	0.0419	91	0.1024	0.0485	51	0.0991	0.0354	41	0.1003	0.0571	64	0.0589
63	0.0972	0.0637	57	0.0927	0.0578	29	0.1049	0.0483	47	0.0845	0.0482	31	0.0833	0.0424	45	0.1022	0.054	38	0.0955	0.0639	39	0.0676	0.0445	23	0.0869	0.0478	38	0.0886	0.0587	21	0.0818	0.0537	37	0.1199	0.0502	49	0.0787	0.0437	93	0.1031	0.0446	51	0.0999	0.0357	40	0.0927	0.0522	64	0.0559
64	0.0913	0.0606	57	0.0948	0.0605	29	0.1026	0.0504	46	0.0858	0.052	31	0.0875	0.0404	45	0.1092	0.0504	37	0.0917	0.0602	39	0.0599	0.0441	23	0.0788	0.0398	40	0.0812	0.0503	21	0.0855	0.0492	37	0.1153	0.0532	49	0.0791	0.0432	89	0.1016	0.0502	53	0.0934	0.0367	40	0.1043	0.0571	65	0.0585
65	0.0999	0.0652	58	0.0909	0.0566	29	0.1047	0.0522	46	0.0886	0.0522	29	0.0859	0.0498	45	0.1146	0.0507	36	0.0956	0.0557	41	0.0545	0.0515	23	0.0802	0.0414	40	0.0677	0.0427	21	0.0994	0.0582	37	0.112	0.0501	49	0.0756	0.0447	89	0.0962	0.0468	54	0.0954	0.0375	38	0.1086	0.0572	66	0.0491
66	0.1053	0.0737	59	0.0922	0.064	29	0.0919	0.0547	46	0.0817	0.0535	29	0.0847	0.0473	46	0.1081	0.0554	34	0.0943	0.0581	42	0.0562	0.0436	23	0.0816	0.0407	40	0.0876	0.0633	21	0.0957	0.0487	37	0.1172	0.0494	49	0.0829	0.0455	89	0.1046	0.0446	54	0.0929	0.0368	36	0.1051	0.0549	65	0.0607
67	0.1026	0.064	60	0.0901	0.0632	29	0.1072	0.0598	47	0.0931	0.052	29	0.0867	0.048	47	0.1082	0.0464	35	0.096	0.0616	42	0.0593	0.051	22	0.0803	0.0419	40	0.0843	0.0665	21	0.0874	0.0522	37	0.1128	0.0369	43	0.0842	0.0461	94	0.1108	0.047	55	0.0986	0.0354	36	0.1029	0.054	66	0.0597
68	0.0958	0.0665	62	0.0801	0.0548	29	0.1042	0.0592	45	0.0944	0.0517	29	0.0867	0.0445	48	0.1027	0.0434	37	0.0955	0.0584	42	0.0772	0.0473	22	0.0871	0.045	42	0.0824	0.061	21	0.0892	0.0507	37	0.1151	0.0439	42	0.08	0.0438	94	0.1053	0.0464	56	0.102	0.0362	36	0.1	0.0547	64	0.054
69	0.0959	0.0643	63	0.0859	0.0584	28	0.0974	0.0535	46	0.0959	0.0617	29	0.0817	0.0474	46	0.1051	0.0458	38	0.0941	0.0583	42	0.0715	0.044	22	0.0882	0.0432	43	0.076	0.0524	22	0.0859	0.0469	37	0.1119	0.049	42	0.0823	0.0452	92	0.1019	0.0464	57	0.1024	0.0374	36	0.0967	0.0595	64	0.0537
70	0.0998	0.0621	65	0.0886	0.065	26	0.0986	0.052	46	0.0961	0.0566	29	0.0834	0.0403	46	0.113	0.052	37	0.0991	0.063	42	0.0852	0.0565	22	0.0913	0.0434	44	0.0716	0.0528	22	0.0831	0.0536	37	0.113	0.048	44	0.0826	0.0453	93	0.1089	0.043	57	0.096	0.0412	36	0.1027	0.0556	65	0.0523
71	0.0887	0.0615	63	0.0778	0.0636	27	0.0973	0.0522	46	0.0871	0.0599	28	0.0847	0.0398	46	0.1078	0.0576	38	0.1016	0.0606	42	0.0658	0.0447	22	0.0898	0.0399	44	0.0581	0.0451	22	0.0837	0.0556	37	0.1105	0.0434	46	0.0807	0.0467	93	0.1081	0.0432	55	0.0953	0.0421	37	0.0936	0.0501	67	0.0543
72	0.0912	0.0636	64	0.0816	0.0584	27	0.0897	0.0465	46	0.0722	0.0485	28	0.0895	0.0423	47	0.0952	0.0488	40	0.1072	0.0619	43	0.0527	0.0438	22	0.0841	0.0419	45	0.0825	0.0666	22	0.083	0.0505	37	0.1186	0.0491	48	0.0798	0.0487	93	0.1059	0.0387	57	0.0933	0.0397	35	0.101	0.0539	66	0.0493
73	0.0946	0.0674	63	0.0811	0.0558	29	0.0927	0.0451	44	0.0649	0.0509	28	0.0876	0.0409	48	0.0985	0.0532	42	0.0949	0.0628	43	0.046	0.0415	22	0.0857	0.0432	45	0.085	0.0569	22	0.0855	0.0507	37	0.1147	0.0463	49	0.0805	0.0465	96	0.1105	0.0417	60	0.0941	0.0396	36	0.0978	0.0514	67	0.0479
74	0.0958	0.0649	62	0.0981	0.0563	32	0.096	0.0513	41	0.0618	0.0488	28	0.0906	0.0397	49	0.1015	0.0513	42	0.0953	0.0675	44	0.0514	0.0431	22	0.0959	0.0516	47	0.0976	0.0551	22	0.0835	0.0501	37	0.1153	0.0487	49	0.0801	0.0455	95	0.1008	0.042	59	0.0924	0.0407	36	0.1015	0.056	65	0.05
75	0.0826	0.059	58	0.0981	0.069	32	0.1047	0.0522	39	0.071	0.0575	29	0.0854	0.043	48	0.1007	0.049	43	0.0955	0.0605	44	0.0511	0.0418	23	0.0926	0.0439	49	0.0709	0.0427	23	0.0764	0.0439	35	0.1147	0.0491	51	0.0818	0.0453	94	0.1071	0.0399	62	0.0927	0.0435	37	0.0985	0.0567	65	0.0514
76	0.0863	0.0693	58	0.0893	0.0684	32	0.1041	0.0536	41	0.0763	0.0526	28	0.0901	0.0473	45	0.1	0.047	43	0.1119	0.0624	43	0.0507	0.0345	23	0.093	0.0453	49	0.0626	0.0519	21	0.0849	0.0438	35	0.1249	0.0467	52	0.0813	0.0466	93	0.1036	0.0441	62	0.0957	0.0426	37	0.105	0.0621	65	0.0583
77	0.0998	0.0712	58	0.0884	0.0549	31	0.092	0.0489	41	0.0882	0.0495	27	0.0898	0.0481	43	0.0947	0.049	43	0.102	0.0579	43	0.0616	0.0392	23	0.0858	0.0436	50	0.0604	0.0464	22	0.0792	0.0457	35	0.1197	0.0443	52	0.0808	0.0429	92	0.107	0.0399	62	0.0986	0.0443	38	0.1033	0.0579	64	0.0575
78	0.0822	0.0682	58	0.0947	0.0637	31	0.0975	0.0509	42	0.0881	0.0553	27	0.0891	0.0447	43	0.095	0.0583	43	0.1002	0.0574	43	0.0702	0.041	23	0.0823	0.0396	50	0.0574	0.0438	22	0.0896	0.0594	35	0.1269	0.0455	50	0.082	0.0442	91	0.1086	0.0403	62	0.0976	0.0474	36	0.0985	0.0546	64	0.0601
79	0.08	0.0649	57	0.1001	0.0656	31	0.1079	0.0478	36	0.0998	0.0568	27	0.0893	0.05	43	0.1076	0.057	43	0.0922	0.0528	45	0.0725	0.0441	23	0.0804	0.0433	50	0.0555	0.0513	22	0.0862	0.0561	35	0.1222	0.0416	50	0.0806	0.0449	93	0.1123	0.042	61	0.0935	0.0443	36	0.1	0.054	65	0.0528
80	0.0896	0.0677	57	0.0968	0.0624	31	0.1038	0.0444	37	0.1005	0.0549	27	0.0871	0.0419	42	0.1091	0.0503	45	0.1018	0.0582	45	0.0745	0.0489	24	0.0821	0.0454	50	0.0638	0.0539	24	0.0874	0.0519	35	0.1235	0.0442	52	0.0743	0.0461	92	0.1123	0.0397	61	0.0987	0.0424	37	0.0947	0.0546	65	0.0599
81	0.0997	0.0635	57	0.0857	0.0553	31	0.1038	0.0455	36	0.1027	0.0551	28	0.0838	0.0417	42	0.105	0.0537	47	0.0995	0.0584	45	0.0718	0.0558	24	0.0808	0.0463	51	0.0751	0.0587	24	0.0869	0.0508	35	0.1167	0.0475	50	0.074	0.0432	92	0.1057	0.0421	63	0.085	0.043	39	0.0918	0.0578	66	0.057
82	0.0925	0.0667	56	0.0714	0.0615	31	0.1068	0.0463	37	0.1071	0.0604	28	0.0887	0.0445	42	0.1009	0.0488	47	0.1027	0.051	43	0.0588	0.0513	24	0.0849	0.0463	51	0.0796	0.0646	24	0.0833	0.0518	35	0.1177	0.0402	50	0.0786	0.0436	94	0.1154	0.045	61	0.0892	0.0403	39	0.098	0.0555	66	0.0535
83	0.0928	0.0581	56	0.09	0.0639	31	0.0985	0.0441	36	0.0935	0.0622	28	0.085	0.0432	43	0.1048	0.0485	44	0.0895	0.0503	46	0.0553	0.0492	24	0.0846	0.0427	49	0.0697	0.0678	24	0.0947	0.0455	36	0.1102	0.0422	53	0.0758	0.047	93	0.1145	0.0421	62	0.086	0.0413	40	0.0954	0.0554	63	0.0498
84	0.092	0.0709	55	0.0774	0.0638	31	0.1076	0.0451	36	0.1031	0.0636	27	0.0817	0.0458	44	0.1085	0.0528	44	0.0876	0.0512	45	0.0578	0.0556	24	0.0891	0.0523	48	0.0564	0.0438	24	0.0955	0.0471	36	0.1197	0.0439	54	0.0805	0.0485	94	0.1075	0.0411	61	0.09	0.0429	40	0.0999	0.054	65	0.057
85	0.0797	0.0612	53	0.0836	0.0628	31	0.1149	0.0438	38	0.091	0.0637	28	0.0874	0.0407	44	0.0963	0.05	43	0.1003	0.0635	45	0.054	0.0508	24	0.0802	0.0507	46	0.0566	0.0403	24	0.0958	0.0487	38	0.1139	0.047	55	0.0753	0.0475	95	0.1094	0.0377	63	0.0914	0.0397	41	0.1076	0.0542	66	0.0562
86	0.0782	0.065	54	0.0878	0.062	31	0.1114	0.0456	39	0.0722	0.0584	28	0.0925	0.0446	44	0.111	0.0561	43	0.0886	0.0618	45	0.0518	0.0501	24	0.077	0.0424	46	0.0566	0.0427	24	0.0918	0.0514	38	0.1178	0.0409	55	0.076	0.0453	99	0.1088	0.0412	64	0.0908	0.0418	41	0.1075	0.0561	66	0.0564
87	0.0963	0.0777	52	0.0912	0.0643	30	0.109	0.0402	43	0.0864	0.0641	28	0.0903	0.0429	42	0.1042	0.0442	43	0.0973	0.0569	47	0.05	0.0444	24	0.068	0.045	44	0.0617	0.0517	24	0.0946	0.0484	38	0.1277	0.0471	56	0.0745	0.0454	101	0.1071	0.0417	64	0.0953	0.0447	42	0.1001	0.0529	65	0.055
88	0.0799	0.0633	53	0.1069	0.0678	31	0.1088	0.0397	45	0.0852	0.0588	28	0.0812	0.044	43	0.1124	0.0456	41	0.1007	0.0572	47	0.0555	0.047	24	0.0734	0.0506	45	0.0624	0.0461	24	0.0976	0.0515	38	0.1178	0.0447	59	0.0764	0.0467	101	0.1094	0.042	62	0.0872	0.0417	42	0.1025	0.0578	66	0.0592
89	0.0669	0.046	54	0.1091	0.0664	31	0.1106	0.0473	44	0.0744	0.0535	28	0.0821	0.0409	43	0.1209	0.0466	42	0.1136	0.0613	48	0.0526	0.0404	24	0.0652	0.0483	45	0.0639	0.0507	25	0.0938	0.0467	38	0.1181	0.0418	61	0.0763	0.0465	99	0.1063	0.0396	62	0.0935	0.0416	43	0.0949	0.055	66	0.0548
90	0.0686	0.0495	57	0.111	0.0668	31	0.0968	0.0448	46	0.0806	0.0562	28	0.0835	0.0386	43	0.1019	0.0513	44	0.1034	0.0613	45	0.0548	0.0429	24	0.0661	0.0455	42	0.0609	0.0472	25	0.0908	0.052	38	0.1165	0.0406	61	0.0759	0.0462	98	0.1013	0.0395	61	0.0986	0.044	42	0.0983	0.0602	66	0.0508
91	0.0827	0.0689	58	0.1056	0.068	33	0.0909	0.0428	47	0.0828	0.058	28	0.0872	0.0408	43	0.106	0.0481	47	0.0951	0.0588	45	0.0585	0.0463	25	0.0702	0.0445	43	0.0535	0.0436	25	0.0904	0.0529	38	0.1151	0.0445	62	0.0765	0.0445	98	0.0998	0.042	62	0.0838	0.0371	43	0.1027	0.0573	67	0.0488
92	0.0931	0.0648	60	0.0921	0.0679	33	0.0932	0.0501	47	0.0813	0.0516	30	0.0847	0.0396	42	0.1057	0.0493	46	0.099	0.0597	46	0.0646	0.0493	25	0.0724	0.0467	43	0.053	0.0467	26	0.0949	0.0454	39	0.1159	0.047	58	0.0765	0.0445	99	0.0962	0.0405	61	0.0854	0.0405	45	0.1021	0.0573	65	0.0556
93	0.0897	0.0629	61	0.0935	0.0726	33	0.0909	0.0517	47	0.079	0.0617	30	0.0883	0.0449	42	0.098	0.0494	44	0.0898	0.0563	46	0.0725	0.0602	26	0.0778	0.0472	43	0.046	0.0372	27	0.0895	0.0459	39	0.1172	0.0385	56	0.0773	0.0434	102	0.0941	0.0374	61	0.0956	0.0377	46	0.0998	0.0572	65	0.0606
94	0.0848	0.0595	62	0.1033	0.0626	33	0.0978	0.0493	47	0.0645	0.0489	30	0.0887	0.0414	41	0.0989	0.0532	45	0.098	0.0512	42	0.0623	0.0474	26	0.063	0.0457	41	0.0709	0.0643	27	0.0909	0.052	39	0.1227	0.0513	56	0.0731	0.0408	104	0.0942	0.0393	62	0.0971	0.036	44	0.1055	0.0507	65	0.0576
95	0.0761	0.0638	62	0.0969	0.065	32	0.1071	0.0457	49	0.0817	0.0588	30	0.0894	0.0381	41	0.1041	0.0458	45	0.0978	0.0545	40	0.0591	0.04	27	0.0739	0.0495	43	0.072	0.0585	28	0.0934	0.0516	37	0.1107	0.0472	56	0.0747	0.0449	105	0.1008	0.0395	63	0.1007	0.0423	44	0.1054	0.0498	65	0.053
96	0.0908	0.0647	62	0.0829	0.0661	30	0.0991	0.044	50	0.0818	0.0663	30	0.0911	0.0407	43	0.103	0.0525	45	0.0956	0.0628	40	0.0678	0.043	27	0.0709	0.0448	44	0.0674	0.0477	28	0.0882	0.045	37	0.1176	0.0469	54	0.0799	0.0458	104	0.0972	0.0407	64	0.0977	0.04	44	0.0937	0.0514	63	0.0561
97	0.0984	0.0704	64	0.0897	0.0645	30	0.0964	0.0523	51	0.0856	0.061	30	0.087	0.0403	43	0.1041	0.0449	45	0.0917	0.0643	41	0.0614	0.0397	27	0.0661	0.0447	44	0.0657	0.0548	28	0.0846	0.0445	37	0.1168	0.0483	53	0.0745	0.0407	101	0.1003	0.0427	65	0.0987	0.04	44	0.099	0.0561	62	0.0574
98	0.0877	0.0582	65	0.0911	0.0634	30	0.099	0.0466	50	0.0779	0.0551	30	0.0881	0.0443	43	0.0979	0.0473	42	0.0872	0.0558	40	0.0648	0.0427	28	0.0729	0.0474	43	0.0598	0.0424	29	0.0905	0.0528	37	0.1147	0.0478	53	0.0743	0.0432	99	0.1017	0.0435	63	0.096	0.0388	44	0.0911	0.0557	62	0.0565
99	0.0832	0.0578	64	0.0996	0.0697	30	0.094	0.0447	47	0.0739	0.0555	30	0.0835	0.0447	40	0.1001	0.0503	41	0.0915	0.0516	40	0.0583	0.0436	28	0.0723	0.0483	46	0.0598	0.0393	29	0.0824	0.0558	36	0.1098	0.0456	53	0.075	0.045	98	0.0977	0.0416	62	0.0936	0.0398	42	0.1038	0.0532	61	0.0543
100	0.0883	0.0649	64	0.0965	0.0651	31	0.105	0.0529	48	0.0746	0.0607	29	0.0882	0.0461	40	0.1	0.0533	41	0.0893	0.0528	40	0.0643	0.0479	28	0.0665	0.0411	46	0.0649	0.0479	29	0.0848	0.0531	36	0.1129	0.0473	53	0.0742	0.0465	100	0.102	0.0446	59	0.0926	0.0398	43	0.0999	0.0512	61	0.0557
101	0.0826	0.0617	62	0.0953	0.0624	32	0.1012	0.053	48	0.0739	0.0491	29	0.0934	0.0409	41	0.1066	0.05	42	0.0841	0.0515	40	0.0714	0.0461	28	0.0693	0.0396	48	0.0668	0.0518	28	0.0933	0.0523	36	0.117	0.0503	54	0.0755	0.0425	101	0.0958	0.0465	60	0.0873	0.0428	44	0.0998	0.0506	58	0.0547
102	0.0744	0.0618	60	0.1007	0.0665	32	0.1024	0.0483	46	0.0751	0.0497	29	0.0956	0.0443	43	0.1101	0.0558	41	0.0825	0.0585	41	0.0676	0.048	28	0.0671	0.0451	46	0.0688	0.0569	28	0.0978	0.052	36	0.1043	0.0462	55	0.0754	0.0429	101	0.1022	0.0404	60	0.0911	0.0438	44	0.0978	0.0514	58	0.0617
103	0.0965	0.0644	61	0.0909	0.0653	33	0.1007	0.0494	45	0.0731	0.0489	29	0.0882	0.0439	44	0.1153	0.0454	40	0.0922	0.0631	40	0.0566	0.0414	28	0.0734	0.0436	46	0.057	0.0465	28	0.0943	0.0492	35	0.1107	0.0423	57	0.0732	0.0411	99	0.11	0.0506	60	0.092	0.0371	41	0.1011	0.0585	60	0.054
104	0.0963	0.0686	62	0.0847	0.0586	34	0.0986	0.0561	44	0.0901	0.0502	29	0.0908	0.0438	45	0.1182	0.0475	43	0.085	0.0565	39	0.0547	0.0382	28	0.0754	0.0447	46	0.0634	0.0493	28	0.0922	0.0511	35	0.1109	0.0493	58	0.0706	0.0424	102	0.1051	0.0486	60	0.0855	0.0413	41	0.1118	0.0605	61	0.0559
105	0.0917	0.0594	63	0.0815	0.0525	34	0.0961	0.0488	43	0.0914	0.0505	29	0.0865	0.0467	46	0.118	0.0446	44	0.0882	0.0556	40	0.058	0.0436	28	0.0762	0.0431	46	0.0655	0.0498	28	0.0887	0.0545	36	0.115	0.0491	58	0.0739	0.0438	100	0.1082	0.0502	58	0.0846	0.0433	41	0.1047	0.0551	57	0.0543
106	0.0884	0.06	63	0.0908	0.0615	34	0.1034	0.0503	43	0.09	0.0531	29	0.0877	0.0522	45	0.1056	0.0452	46	0.0919	0.0649	42	0.0675	0.0518	26	0.0756	0.0402	46	0.0793	0.0503	27	0.0916	0.0584	36	0.1096	0.0508	58	0.0795	0.044	101	0.1092	0.0475	59	0.0804	0.0428	41	0.1073	0.0574	58	0.0548
107	0.0907	0.0693	62	0.0944	0.0618	34	0.0896	0.0466	44	0.086	0.0507	29	0.0953	0.0471	46	0.1112	0.0466	45	0.0806	0.0604	42	0.0681	0.045	26	0.0738	0.0373	49	0.0737	0.0513	27	0.0849	0.0473	36	0.1197	0.0571	60	0.0759	0.0419	100	0.1084	0.0467	62	0.0809	0.0435	41	0.1009	0.0573	59	0.06
108	0.0795	0.0644	60	0.0869	0.0644	34	0.0899	0.0477	44	0.0904	0.0548	29	0.0957	0.0445	47	0.1114	0.047	46	0.0963	0.0552	44	0.0572	0.0474	25	0.0771	0.04	49	0.0671	0.0494	27	0.0927	0.0505	36	0.1199	0.0483	60	0.0721	0.0457	103	0.1045	0.038	61	0.0876	0.0462	42	0.1065	0.0571	56	0.0565
109	0.0924	0.0677	60	0.082	0.057	34	0.0979	0.0483	44	0.0965	0.0553	29	0.09	0.0475	47	0.1072	0.0519	48	0.0877	0.0565	45	0.0702	0.0432	25	0.0831	0.0448	50	0.0706	0.0475	28	0.0869	0.0497	37	0.1134	0.0554	59	0.0746	0.0446	104	0.1093	0.0414	59	0.0869	0.0485	42	0.107	0.0578	56	0.0568
110	0.0901	0.0647	61	0.0888	0.0583	34	0.1024	0.0484	45	0.0925	0.0542	29	0.0852	0.0441	49	0.1103	0.0489	47	0.0968	0.0575	44	0.0694	0.0479	24	0.0748	0.0434	48	0.0701	0.0427	28	0.0848	0.0514	37	0.1142	0.0521	58	0.0701	0.0428	106	0.1079	0.0434	60	0.0806	0.0459	43	0.1037	0.051	56	0.0585
111	0.0897	0.0622	61	0.0902	0.0591	35	0.0976	0.0468	46	0.0988	0.0589	29	0.0867	0.0546	50	0.1081	0.0536	46	0.0966	0.0613	44	0.0734	0.0504	22	0.076	0.0423	49	0.0662	0.0488	29	0.0805	0.0505	37	0.1187	0.0508	56	0.0685	0.0466	107	0.1096	0.0416	58	0.0861	0.0425	45	0.1035	0.0528	56	0.0547
112	0.0802	0.0558	58	0.0851	0.0585	35	0.1034	0.0486	46	0.1009	0.0578	29	0.0816	0.0467	51	0.1027	0.0482	45	0.0999	0.063	44	0.0653	0.045	22	0.0753	0.0423	49	0.0624	0.0468	29	0.0827	0.0522	37	0.1129	0.0483	56	0.0675	0.0462	108	0.104	0.0433	57	0.0876	0.039	44	0.1032	0.0521	57	0.059
113	0.0863	0.0587	59	0.0897	0.0625	35	0.0958	0.0461	47	0.095	0.0617	28	0.0794	0.0471	52	0.1134	0.0485	44	0.1055	0.0582	47	0.0637	0.0465	22	0.0813	0.0428	49	0.0559	0.0407	27	0.0934	0.0586	37	0.1121	0.0529	54	0.0705	0.0437	108	0.1063	0.0427	59	0.0931	0.0387	43	0.1009	0.0522	55	0.0587
114	0.0865	0.0648	59	0.0976	0.064	35	0.1056	0.0517	48	0.09	0.0633	29	0.085	0.0488	51	0.1173	0.0527	44	0.1129	0.0646	47	0.0761	0.0591	21	0.0842	0.0443	49	0.0545	0.0407	27	0.0997	0.0555	37	0.1141	0.0499	52	0.0765	0.0456	105	0.1069	0.0417	56	0.0961	0.0413	44	0.0949	0.0523	53	0.0502
115	0.1021	0.0716	62	0.103	0.0628	36	0.1069	0.051	50	0.0953	0.064	29	0.0862	0.0493	52	0.1167	0.0468	45	0.0965	0.0597	44	0.0702	0.044	21	0.083	0.0461	49	0.0542	0.0393	27	0.0863	0.0535	37	0.112	0.0554	53	0.0773	0.0471	103	0.103	0.0416	57	0.0947	0.0426	45	0.103	0.053	53	0.0522
116	0.0889	0.0624	60	0.1052	0.0626	35	0.0993	0.0525	50	0.0825	0.0574	29	0.0845	0.0514	50	0.1158	0.0476	43	0.0861	0.0555	44	0.0656	0.0425	21	0.0757	0.0481	47	0.0647	0.0497	27	0.0809	0.0531	37	0.1081	0.0504	53	0.0734	0.0466	105	0.1002	0.0441	55	0.0955	0.0443	46	0.1001	0.0567	54	0.056
117	0.0807	0.0592	59	0.0902	0.062	33	0.0969	0.0437	44	0.0726	0.0531	29	0.0849	0.0466	50	0.1091	0.0506	42	0.0938	0.058	43	0.0691	0.0469	21	0.0816	0.0454	44	0.0731	0.0426	27	0.0765	0.0542	36	0.1099	0.0575	51	0.0671	0.0433	100	0.107	0.0498	55	0.0894	0.0421	47	0.1019	0.0528	54	0.0581
118	0.0867	0.0601	60	0.0835	0.0654	34	0.0906	0.0504	43	0.0752	0.0621	29	0.0783	0.0488	48	0.1051	0.0494	46	0.0922	0.0565	45	0.0683	0.0509	21	0.0907	0.0449	44	0.0793	0.0491	27	0.0833	0.0497	36	0.1089	0.0548	51	0.0663	0.0424	98	0.1078	0.0477	54	0.0921	0.0433	47	0.1032	0.052	55	0.0586
119	0.091	0.0616	60	0.0852	0.0618	34	0.0962	0.0427	45	0.0766	0.0534	29	0.0843	0.0486	48	0.11	0.0479	46	0.0891	0.0489	46	0.059	0.0475	22	0.0902	0.0445	45	0.0714	0.0531	27	0.0974	0.0624	36	0.1048	0.0516	52	0.0684	0.0438	98	0.1165	0.0443	55	0.0854	0.0429	47	0.1046	0.0488	56	0.061
120	0.0889	0.0618	58	0.1021	0.0659	33	0.0962	0.0468	45	0.0741	0.0554	29	0.0836	0.0488	48	0.1054	0.0502	46	0.082	0.0478	46	0.0589	0.0452	22	0.075	0.0422	44	0.0743	0.0479	27	0.0911	0.0502	36	0.1065	0.0543	53	0.0732	0.0449	96	0.1136	0.0455	55	0.0866	0.0459	45	0.1061	0.0529	59	0.0587
121	0.0906	0.0596	59	0.0929	0.0685	33	0.0895	0.0438	48	0.0897	0.064	30	0.0836	0.0492	49	0.0964	0.0478	46	0.093	0.052	44	0.0672	0.0432	22	0.0741	0.0403	47	0.0756	0.0496	27	0.0913	0.05	36	0.1108	0.058	54	0.0661	0.0452	94	0.1066	0.0429	55	0.0948	0.0427	45	0.0895	0.0563	60	0.0574
122	0.0884	0.0628	60	0.0999	0.0635	31	0.0977	0.0414	48	0.0797	0.0551	30	0.0799	0.0476	52	0.0997	0.0493	44	0.0977	0.0604	42	0.0544	0.0402	22	0.0698	0.0459	47	0.0691	0.0494	27	0.082	0.0477	37	0.1047	0.051	54	0.0645	0.0438	95	0.1082	0.0459	55	0.0932	0.0433	46	0.0932	0.0607	62	0.0638
123	0.0898	0.068	61	0.0895	0.0683	31	0.0945	0.0451	50	0.0787	0.056	30	0.077	0.0515	52	0.1025	0.0523	44	0.0873	0.0601	41	0.0669	0.0491	22	0.0715	0.0396	48	0.0696	0.0468	27	0.0804	0.0508	37	0.1205	0.0482	53	0.0651	0.0445	92	0.1005	0.0428	55	0.0967	0.0385	46	0.1089	0.0612	60	0.0631
124	0.0899	0.0677	58	0.0939	0.0664	31	0.0905	0.0443	51	0.0764	0.0561	30	0.0748	0.0449	52	0.1032	0.0485	47	0.096	0.062	41	0.0769	0.052	22	0.0722	0.0455	48	0.0799	0.0573	28	0.0836	0.0518	37	0.1214	0.0458	53	0.0621	0.0422	94	0.1014	0.0459	55	0.0984	0.0409	46	0.1025	0.0589	60	0.0635
125	0.0871	0.0645	58	0.0775	0.0634	31	0.0988	0.0428	51	0.0795	0.0527	31	0.0812	0.05	52	0.1093	0.0492	46	0.0961	0.0583	40	0.068	0.047	20	0.0761	0.0474	45	0.0747	0.0523	28	0.0802	0.0474	37	0.1136	0.0451	51	0.0664	0.0432	95	0.1082	0.0438	60	0.0917	0.0438	46	0.0963	0.0534	59	0.0629
126	0.0909	0.0671	57	0.085	0.0708	31	0.1014	0.0491	51	0.0764	0.0511	31	0.0837	0.0485	54	0.1057	0.0504	46	0.1009	0.0602	41	0.0615	0.0402	20	0.0728	0.0429	45	0.0832	0.0597	29	0.0858	0.0513	37	0.1114	0.0493	51	0.0756	0.0468	98	0.1107	0.0434	60	0.093	0.041	46	0.0964	0.0564	59	0.0544
127	0.0967	0.0687	57	0.0825	0.0614	32	0.0998	0.0478	50	0.0779	0.0528	31	0.0825	0.0441	54	0.1063	0.0495	47	0.0952	0.0645	39	0.0622	0.0535	20	0.0751	0.0528	45	0.0766	0.0541	29	0.0906	0.0457	37	0.1253	0.0531	53	0.0761	0.0462	96	0.1072	0.0439	65	0.0989	0.0407	47	0.0986	0.059	59	0.0605
128	0.1108	0.0682	57	0.0839	0.0641	32	0.1048	0.0447	51	0.0913	0.0521	32	0.0796	0.0406	53	0.1057	0.0456	48	0.0883	0.0554	39	0.0562	0.0485	20	0.0797	0.0448	45	0.0856	0.056	29	0.0893	0.047	37	0.1086	0.0538	51	0.0753	0.0468	95	0.1106	0.0429	67	0.0978	0.0423	47	0.1004	0.0531	60	0.0621
129	0.0935	0.067	57	0.0748	0.0636	33	0.1032	0.044	49	0.0899	0.0553	32	0.0805	0.044	53	0.1108	0.0502	49	0.092	0.0603	40	0.0496	0.0487	20	0.0743	0.0434	45	0.0711	0.0567	29	0.0941	0.0513	37	0.1142	0.0566	52	0.0768	0.0446	97	0.1066	0.0428	69	0.0958	0.041	48	0.1026	0.0615	63	0.0599
130	0.0963	0.0638	57	0.0847	0.0674	33	0.1006	0.0419	48	0.1	0.0608	32	0.0741	0.047	52	0.1089	0.0497	50	0.0902	0.056	40	0.0444	0.0432	21	0.0729	0.0405	47	0.0672	0.0571	29	0.0981	0.0524	37	0.12	0.0567	52	0.077	0.0444	98	0.109	0.0448	69	0.1013	0.0422	48	0.1041	0.0588	64	0.0569
131	0.088	0.0571	52	0.0887	0.0666	32	0.102	0.046	48	0.098	0.0595	32	0.0776	0.043	51	0.1146	0.0472	51	0.0909	0.0534	41	0.0508	0.0486	21	0.083	0.0489	47	0.0586	0.0423	29	0.0899	0.051	37	0.1116	0.0519	53	0.0761	0.048	98	0.1116	0.0412	65	0.0978	0.0397	48	0.0957	0.0539	62	0.0594
132	0.0903	0.0654	51	0.0895	0.069	30	0.0989	0.0525	49	0.0791	0.0611	32	0.0815	0.0462	51	0.1105	0.0508	51	0.0941	0.0573	41	0.0516	0.0526	21	0.0746	0.0513	44	0.0558	0.052	29	0.0873	0.0547	36	0.1189	0.0456	56	0.0804	0.0457	100	0.1035	0.0398	65	0.0971	0.0382	48	0.1028	0.0603	62	0.055
133	0.0958	0.0667	51	0.0945	0.0646	30	0.0869	0.0488	49	0.0884	0.0598	32	0.0866	0.0498	50	0.103	0.047	51	0.0848	0.0519	43	0.0578	0.0472	21	0.065	0.0434	45	0.0669	0.0527	29	0.0904	0.0524	36	0.1238	0.044	56	0.0771	0.0461	97	0.1052	0.037	68	0.0979	0.0411	48	0.1023	0.063	62	0.0547
134	0.0884	0.0686	52	0.0964	0.0785	30	0.0882	0.0505	50	0.0829	0.0678	32	0.0799	0.0419	48	0.094	0.0544	50	0.089	0.0516	44	0.0636	0.0461	21	0.074	0.0435	47	0.0709	0.0478	29	0.0844	0.0529	36	0.1188	0.0433	55	0.0707	0.0434	98	0.1044	0.0421	63	0.1005	0.0424	48	0.099	0.0591	59	0.0637
135	0.0876	0.0643	53	0.101	0.0806	29	0.0857	0.0473	51	0.0785	0.0651	31	0.0833	0.0462	48	0.0985	0.0539	50	0.0839	0.0593	44	0.0531	0.0387	21	0.0747	0.0438	48	0.0721	0.0469	27	0.0845	0.0509	36	0.1187	0.0471	55	0.0745	0.0432	96	0.1052	0.0471	63	0.0976	0.043	49	0.0987	0.0573	59	0.0576
136	0.0839	0.055	52	0.0822	0.0664	29	0.0944	0.0479	52	0.0753	0.0642	31	0.0883	0.0479	48	0.0973	0.0519	51	0.0987	0.0691	44	0.0742	0.0517	21	0.0705	0.0488	47	0.0696	0.0448	27	0.0822	0.0488	34	0.1147	0.0533	56	0.0717	0.0408	97	0.1057	0.047	65	0.0966	0.0435	48	0.0999	0.0519	59	0.049
137	0.0928	0.0588	54	0.0836	0.0714	29	0.0965	0.0492	53	0.064	0.051	31	0.0813	0.045	48	0.102	0.0515	50	0.0948	0.0602	42	0.0728	0.0537	21	0.0815	0.0528	47	0.0676	0.0466	27	0.0816	0.0537	34	0.116	0.0564	57	0.076	0.0421	98	0.1026	0.0432	64	0.0949	0.0398	47	0.0995	0.0542	60	0.0511
138	0.0941	0.0641	55	0.0803	0.0624	29	0.0981	0.0451	56	0.0489	0.0394	31	0.076	0.0475	49	0.1035	0.0484	50	0.0906	0.0522	43	0.0658	0.0508	21	0.0781	0.0423	48	0.0706	0.0528	27	0.0826	0.0515	35	0.1263	0.055	58	0.0782	0.0463	96	0.1042	0.0488	64	0.095	0.0397	48	0.1095	0.0618	60	0.0562
139	0.0964	0.0558	56	0.0907	0.0639	29	0.1014	0.0431	57	0.0551	0.0463	31	0.0798	0.0452	47	0.104	0.0504	46	0.0765	0.0491	42	0.0785	0.0596	21	0.0745	0.0439	50	0.0531	0.0418	26	0.0817	0.0497	35	0.1165	0.0496	54	0.0766	0.0504	96	0.1033	0.0461	65	0.0932	0.0426	48	0.1044	0.0553	62	0.0564
140	0.0955	0.0645	56	0.1043	0.067	28	0.104	0.0467	59	0.0569	0.0401	31	0.0809	0.047	48	0.1008	0.0467	47	0.081	0.0577	44	0.07	0.0557	21	0.0743	0.0473	51	0.0613	0.0486	26	0.0806	0.0468	35	0.1134	0.0498	54	0.0765	0.0469	98	0.0987	0.0453	65	0.0917	0.04	47	0.105	0.0565	62	0.0465
141	0.1046	0.0631	58	0.0959	0.0673	28	0.1065	0.0455	60	0.0754	0.0463	31	0.0819	0.048	48	0.0965	0.043	44	0.0934	0.0678	44	0.0774	0.0503	21	0.072	0.0434	52	0.0683	0.0577	26	0.0921	0.0507	35	0.1132	0.0496	54	0.0776	0.0476	98	0.1019	0.04	65	0.0963	0.0388	48	0.1098	0.0605	62	0.055
142	0.097	0.0654	57	0.0977	0.0657	29	0.1036	0.0447	59	0.0799	0.0543	31	0.0756	0.0461	48	0.0984	0.0419	43	0.0842	0.062	44	0.0661	0.052	21	0.074	0.0461	52	0.0727	0.0542	26	0.0836	0.051	35	0.1082	0.0471	55	0.0779	0.0453	98	0.0987	0.0465	64	0.0942	0.0424	49	0.1002	0.0615	62	0.0517
143	0.0935	0.0623	57	0.0953	0.0641	30	0.0918	0.0458	56	0.0721	0.0514	31	0.0801	0.0463	49	0.1015	0.0414	45	0.0835	0.0558	45	0.0608	0.0542	21	0.0784	0.0437	52	0.0718	0.0532	26	0.0868	0.0472	35	0.1039	0.0451	55	0.0806	0.048	94	0.1006	0.0406	66	0.0981	0.0467	49	0.1004	0.0592	63	0.051
144	0.0833	0.0592	58	0.0948	0.0658	30	0.0912	0.0492	57	0.0719	0.0533	31	0.0826	0.0444	48	0.0955	0.0441	43	0.0742	0.0529	43	0.0611	0.0521	23	0.0766	0.0433	51	0.0602	0.0568	26	0.0885	0.0434	35	0.1064	0.0462	55	0.0836	0.0508	94	0.0993	0.0435	65	0.094	0.0401	47	0.1066	0.0555	65	0.0516
145	0.0883	0.0623	62	0.0845	0.0632	30	0.0916	0.0419	55	0.0635	0.0439	31	0.0834	0.0448	48	0.1036	0.0437	45	0.0799	0.0532	44	0.0647	0.0471	23	0.0853	0.0483	52	0.0651	0.0546	26	0.0904	0.0431	35	0.1083	0.045	55	0.0789	0.0479	92	0.1036	0.0419	65	0.0911	0.0387	47	0.108	0.0553	67	0.0523
146	0.0895	0.0649	63	0.076	0.0512	31	0.0971	0.047	55	0.0726	0.0566	31	0.0806	0.0428	51	0.1064	0.0473	46	0.0882	0.057	45	0.074	0.0504	22	0.0866	0.053	54	0.0693	0.0541	26	0.0822	0.0499	35	0.1138	0.0471	55	0.0772	0.0483	94	0.1056	0.048	65	0.0917	0.0399	47	0.1025	0.0575	68	0.0586
147	0.1002	0.0698	61	0.0745	0.0651	30	0.0937	0.0454	55	0.0769	0.0594	31	0.0894	0.0389	53	0.1081	0.0486	47	0.0897	0.0566	45	0.069	0.0498	23	0.09	0.0554	54	0.0652	0.0543	26	0.0894	0.0535	34	0.1144	0.046	58	0.0758	0.0464	94	0.1019	0.0455	62	0.0957	0.039	48	0.0957	0.0555	69	0.0537
148	0.0959	0.0693	58	0.0742	0.0634	30	0.094	0.0485	55	0.089	0.0574	31	0.0848	0.0443	53	0.1145	0.0432	51	0.0911	0.0599	43	0.0692	0.0488	24	0.0903	0.0505	55	0.0864	0.0666	26	0.0936	0.0716	34	0.1151	0.0437	58	0.0758	0.0449	91	0.0994	0.0442	62	0.0908	0.0459	47	0.1027	0.0576	68	0.0529
149	0.0922	0.0651	57	0.0774	0.0683	30	0.0971	0.0452	53	0.089	0.0633	31	0.0826	0.044	53	0.109	0.0472	54	0.0764	0.0558	45	0.0707	0.0527	24	0.0755	0.045	54	0.0859	0.0689	26	0.083	0.0583	34	0.1124	0.0423	58	0.071	0.0445	91	0.0999	0.045	63	0.0953	0.0399	47	0.098	0.0584	68	0.0553
150	0.0885	0.0629	55	0.092	0.0704	30	0.0963	0.0484	53	0.0826	0.0505	31	0.0798	0.0468	52	0.1083	0.0464	54	0.0861	0.0573	46	0.0655	0.0544	24	0.0697	0.0464	55	0.0587	0.0503	26	0.0838	0.0501	34	0.1173	0.0447	60	0.0704	0.0447	89	0.0968	0.05	62	0.0935	0.0385	47	0.1026	0.0561	66	0.0549
151	0.0955	0.0668	52	0.0989	0.0675	30	0.1004	0.0459	53	0.0722	0.0563	31	0.0797	0.0484	52	0.0978	0.045	55	0.0886	0.0596	46	0.0717	0.0501	25	0.0796	0.0532	55	0.066	0.0501	26	0.0772	0.05	32	0.1262	0.048	61	0.0711	0.0427	91	0.098	0.0457	64	0.0998	0.0371	47	0.1038	0.0553	66	0.0487
152	0.0833	0.0575	52	0.0902	0.0682	30	0.1028	0.0467	54	0.0771	0.0559	31	0.0915	0.0526	53	0.1085	0.0416	57	0.0824	0.06	46	0.074	0.0443	24	0.0786	0.0496	57	0.0642	0.0487	26	0.0827	0.0595	33	0.1167	0.0434	61	0.07	0.0447	92	0.1009	0.0422	66	0.0956	0.0354	47	0.103	0.0542	63	0.0496
153	0.0849	0.0616	52	0.0839	0.0623	30	0.0998	0.049	54	0.0761	0.0506	31	0.0937	0.0484	53	0.1088	0.0474	54	0.0876	0.0616	45	0.0559	0.0438	25	0.0758	0.0508	56	0.0684	0.0505	26	0.074	0.0552	33	0.1116	0.0404	61	0.0729	0.0453	93	0.1076	0.0431	66	0.0917	0.0404	47	0.102	0.0622	64	0.0526
154	0.086	0.0543	52	0.0828	0.0581	30	0.1034	0.0482	56	0.068	0.0564	31	0.0965	0.046	56	0.0994	0.0481	56	0.0742	0.0464	45	0.0616	0.0503	25	0.0744	0.0454	57	0.0765	0.0626	26	0.0755	0.0516	34	0.1068	0.044	62	0.0776	0.0438	89	0.1057	0.0435	64	0.094	0.0385	47	0.1024	0.0559	65	0.0566
155	0.0765	0.0518	52	0.0824	0.064	31	0.095	0.045	56	0.0648	0.056	31	0.0909	0.0499	52	0.0993	0.0478	55	0.074	0.0554	45	0.0451	0.0428	24	0.075	0.0474	55	0.0823	0.0552	26	0.0802	0.0546	34	0.1113	0.0468	61	0.0702	0.0414	89	0.1013	0.0412	65	0.0903	0.0417	48	0.102	0.0551	63	0.0529
156	0.0868	0.0648	52	0.0972	0.0727	32	0.0984	0.0474	56	0.0678	0.0528	31	0.09	0.0435	52	0.1045	0.0512	57	0.0848	0.0571	45	0.0472	0.0496	24	0.069	0.0416	54	0.0784	0.0651	26	0.0844	0.0378	34	0.1111	0.0458	60	0.0769	0.0413	91	0.0994	0.0395	69	0.0947	0.0387	48	0.1069	0.0573	63	0.05
157	0.0856	0.0603	56	0.0902	0.0682	33	0.1008	0.0491	57	0.0702	0.0689	30	0.0847	0.0424	53	0.103	0.049	55	0.0852	0.053	47	0.0514	0.0537	24	0.0702	0.0429	56	0.0729	0.0603	24	0.0845	0.0441	34	0.1165	0.0428	61	0.0759	0.0445	91	0.1021	0.0428	69	0.0979	0.0366	48	0.1024	0.0572	63	0.0594
158	0.0913	0.0637	55	0.0874	0.0564	33	0.1032	0.0466	57	0.0624	0.0617	30	0.0785	0.0444	54	0.1051	0.0541	55	0.0806	0.0575	47	0.0605	0.0552	24	0.0709	0.0453	52	0.0703	0.0566	24	0.0871	0.0511	34	0.1204	0.0439	61	0.0787	0.0467	93	0.0994	0.043	72	0.1003	0.0388	49	0.0874	0.0537	63	0.0521
159	0.0862	0.0555	56	0.094	0.0638	32	0.1	0.0472	55	0.0556	0.0513	30	0.0828	0.0467	54	0.1037	0.0554	56	0.0817	0.0543	47	0.0546	0.049	24	0.0788	0.0457	53	0.0739	0.0603	24	0.0829	0.0539	34	0.1292	0.0449	60	0.0821	0.042	97	0.1058	0.0423	69	0.1006	0.034	48	0.0859	0.0526	62	0.0462
160	0.0894	0.0644	56	0.0858	0.0613	32	0.1024	0.0451	54	0.0666	0.0618	31	0.0889	0.046	54	0.1023	0.0489	56	0.0852	0.0575	47	0.0562	0.0466	24	0.0772	0.0452	52	0.0803	0.0668	24	0.077	0.0495	34	0.1228	0.0429	58	0.0791	0.0423	98	0.107	0.0439	67	0.0964	0.0373	48	0.0868	0.0542	62	0.0565
161	0.08	0.0533	57	0.0854	0.0627	30	0.1066	0.0474	54	0.0609	0.0445	29	0.0833	0.0475	52	0.0992	0.0514	52	0.0945	0.0564	47	0.0499	0.0384	24	0.0693	0.0434	51	0.0692	0.0567	24	0.074	0.0496	34	0.1121	0.0435	56	0.0778	0.0465	94	0.1037	0.0449	67	0.0953	0.0384	48	0.0877	0.054	62	0.0569
162	0.0764	0.0556	56	0.0825	0.0616	31	0.1042	0.047	54	0.0598	0.047	29	0.0788	0.049	52	0.1058	0.0522	52	0.0959	0.0603	46	0.048	0.0339	24	0.0729	0.047	52	0.0592	0.0452	25	0.0724	0.0513	34	0.1115	0.047	56	0.0794	0.0494	96	0.1097	0.0408	66	0.0947	0.0404	48	0.0905	0.053	64	0.0537
163	0.0833	0.0551	58	0.0932	0.0609	31	0.0966	0.0467	54	0.0708	0.0503	29	0.0777	0.046	53	0.1066	0.0523	52	0.0906	0.0572	47	0.0445	0.031	22	0.0778	0.0451	52	0.0526	0.042	25	0.0795	0.054	34	0.112	0.057	58	0.0754	0.0462	96	0.1023	0.0398	66	0.0949	0.0405	46	0.1015	0.0572	67	0.059
164	0.0825	0.061	59	0.09	0.0648	32	0.0976	0.0518	54	0.0733	0.0513	29	0.0795	0.0462	53	0.1049	0.0539	52	0.0871	0.0573	47	0.0542	0.0461	22	0.0724	0.0417	51	0.0621	0.049	25	0.072	0.0496	34	0.1071	0.0587	58	0.0675	0.0427	93	0.1019	0.039	66	0.0963	0.0397	46	0.0913	0.0552	67	0.0537
165	0.0875	0.061	58	0.0899	0.0689	32	0.0968	0.0503	54	0.0726	0.0511	29	0.0756	0.044	53	0.1048	0.0484	56	0.0963	0.0584	47	0.054	0.0595	22	0.077	0.0467	51	0.0679	0.0482	25	0.071	0.0516	33	0.108	0.0478	58	0.0702	0.046	95	0.1068	0.0445	66	0.0942	0.045	46	0.0987	0.0584	68	0.0571
166	0.0894	0.0621	62	0.0853	0.0619	32	0.101	0.0502	55	0.0694	0.0456	27	0.0761	0.0461	53	0.1038	0.048	58	0.0894	0.056	47	0.0516	0.0452	22	0.0845	0.0537	49	0.0595	0.0448	25	0.0762	0.055	33	0.1108	0.0494	57	0.0702	0.0454	98	0.1061	0.044	65	0.0929	0.0432	46	0.0993	0.0584	68	0.0624
167	0.0949	0.0575	62	0.0779	0.064	32	0.1008	0.0492	55	0.0708	0.0507	27	0.076	0.0475	52	0.1083	0.0468	59	0.0909	0.0683	48	0.0431	0.0344	22	0.0788	0.0466	50	0.0701	0.0531	25	0.0817	0.0561	33	0.1168	0.0545	58	0.0786	0.0464	100	0.1051	0.0446	64	0.0977	0.0418	47	0.1027	0.0576	65	0.0596
168	0.0913	0.0701	61	0.0778	0.0661	32	0.0932	0.0496	54	0.067	0.0486	27	0.0815	0.0443	52	0.111	0.0475	64	0.0985	0.0645	46	0.0495	0.0352	22	0.076	0.0415	51	0.0694	0.0547	25	0.0914	0.0578	33	0.1082	0.0539	56	0.0785	0.0451	102	0.1033	0.0435	64	0.1015	0.0376	46	0.0924	0.0562	65	0.0616
169	0.0959	0.072	61	0.0831	0.0655	32	0.1039	0.0473	52	0.0686	0.0551	26	0.0868	0.0465	51	0.1075	0.0542	64	0.0892	0.0616	46	0.0589	0.0429	22	0.0792	0.052	52	0.0814	0.0706	25	0.0805	0.055	34	0.1139	0.0438	56	0.0748	0.0451	99	0.1079	0.0425	64	0.0975	0.0387	46	0.0949	0.0558	65	0.0577
170	0.0822	0.069	61	0.0831	0.0593	33	0.1001	0.0474	53	0.0689	0.0582	26	0.0811	0.048	52	0.1001	0.0548	61	0.0953	0.0596	44	0.0477	0.0424	22	0.0798	0.0492	52	0.0791	0.0664	25	0.0924	0.0538	34	0.1163	0.0459	56	0.0722	0.0456	99	0.1039	0.0443	64	0.0987	0.039	46	0.0886	0.0582	66	0.0555
171	0.1013	0.0686	59	0.0826	0.0625	33	0.1001	0.0472	52	0.0794	0.0553	26	0.0866	0.0431	53	0.0983	0.0539	59	0.0858	0.0537	44	0.0571	0.0429	22	0.0831	0.0466	49	0.0792	0.0639	25	0.0876	0.0576	35	0.1201	0.0481	56	0.0741	0.0459	101	0.0987	0.0442	64	0.094	0.0402	46	0.1006	0.064	63	0.0588
172	0.1009	0.0681	60	0.0858	0.0614	33	0.1005	0.0456	49	0.0826	0.0559	26	0.0876	0.0474	53	0.0966	0.0518	59	0.0963	0.0575	42	0.0649	0.052	22	0.0768	0.0461	50	0.0499	0.0498	25	0.0866	0.0577	37	0.1059	0.0528	58	0.0737	0.0459	101	0.1034	0.042	65	0.0909	0.0394	46	0.1044	0.0615	62	0.064
173	0.0995	0.0685	61	0.0804	0.0629	33	0.1019	0.0515	47	0.0762	0.0578	26	0.0863	0.0462	54	0.0931	0.052	60	0.0915	0.0544	43	0.0645	0.048	22	0.0775	0.0438	50	0.0605	0.0593	25	0.0764	0.0498	36	0.1071	0.0541	56	0.0801	0.0462	104	0.1014	0.045	65	0.0881	0.0404	47	0.1117	0.0652	60	0.0645
174	0.0902	0.0623	61	0.0886	0.0601	34	0.1023	0.0457	47	0.0749	0.0588	27	0.087	0.0441	53	0.1051	0.0509	60	0.0875	0.0578	41	0.0741	0.0579	22	0.0693	0.0425	50	0.054	0.0457	25	0.0819	0.0596	36	0.1092	0.0569	56	0.0767	0.0443	102	0.1013	0.0446	64	0.0853	0.0406	47	0.1082	0.0641	59	0.0624
175	0.0882	0.0625	62	0.0781	0.061	34	0.0942	0.0442	48	0.0743	0.0523	27	0.0906	0.0478	53	0.1039	0.0483	62	0.0841	0.0574	42	0.0627	0.0467	22	0.0696	0.0448	51	0.0508	0.0497	25	0.088	0.059	36	0.1148	0.0506	56	0.0815	0.0464	101	0.1048	0.0464	64	0.0943	0.0379	47	0.1009	0.0536	58	0.0554
176	0.0871	0.0662	62	0.0857	0.0622	34	0.096	0.048	48	0.0679	0.0521	27	0.0901	0.0477	54	0.1013	0.0485	63	0.0886	0.0628	40	0.0643	0.0534	22	0.0671	0.0457	52	0.0423	0.0373	25	0.0859	0.0635	36	0.1155	0.0495	57	0.0781	0.05	98	0.1057	0.0408	63	0.0872	0.0394	47	0.1041	0.0664	60	0.0576
177	0.092	0.066	63	0.0776	0.0615	34	0.0964	0.0437	48	0.0734	0.0505	27	0.0861	0.0412	53	0.0966	0.0483	63	0.0912	0.0607	39	0.0588	0.043	22	0.0813	0.044	52	0.0437	0.037	26	0.0734	0.0494	36	0.1126	0.0524	58	0.0751	0.0449	99	0.1051	0.0373	65	0.0967	0.0444	47	0.0944	0.06	61	0.0508
178	0.101	0.07	66	0.0867	0.0679	33	0.0957	0.0474	48	0.0696	0.0526	27	0.0792	0.0419	52	0.0941	0.0446	65	0.0917	0.0673	38	0.0548	0.0379	22	0.0781	0.0485	52	0.0534	0.0503	26	0.0714	0.0496	36	0.1045	0.0507	58	0.0773	0.0467	101	0.1028	0.0437	66	0.0938	0.0435	48	0.0917	0.0573	61	0.0522
179	0.09	0.0607	64	0.0806	0.059	33	0.0974	0.0423	48	0.0748	0.0525	28	0.0799	0.0418	52	0.1119	0.0487	62	0.0882	0.0592	39	0.0638	0.0542	23	0.0871	0.0551	52	0.0507	0.0537	27	0.0788	0.0494	38	0.1133	0.0551	59	0.0777	0.0482	100	0.1055	0.0456	65	0.0932	0.0371	45	0.0981	0.064	61	0.0523
180	0.0877	0.0607	62	0.0784	0.0606	33	0.0951	0.0501	49	0.0592	0.0508	28	0.0805	0.0403	52	0.1052	0.049	64	0.0907	0.0611	40	0.0697	0.0573	22	0.0848	0.0515	52	0.0523	0.0508	27	0.0812	0.0515	38	0.1134	0.0502	60	0.0781	0.0447	99	0.0989	0.0439	70	0.0865	0.0332	43	0.0985	0.0591	61	0.0541
181	0.0878	0.0648	63	0.0767	0.0559	33	0.0966	0.0446	50	0.0704	0.0544	28	0.0787	0.0426	52	0.1053	0.0478	65	0.0844	0.0585	41	0.0673	0.0471	22	0.0838	0.0445	53	0.0496	0.0524	27	0.082	0.0528	38	0.1171	0.0512	60	0.0768	0.0436	100	0.0983	0.044	71	0.0873	0.0388	43	0.0986	0.0582	58	0.05
182	0.0862	0.0629	57	0.075	0.0581	33	0.1059	0.0411	49	0.0823	0.0566	30	0.0857	0.0449	54	0.1124	0.0455	63	0.0927	0.063	40	0.059	0.054	22	0.081	0.0426	49	0.0565	0.0573	27	0.0867	0.0483	38	0.1065	0.0526	61	0.0814	0.0477	99	0.1026	0.0483	70	0.0829	0.0432	40	0.1026	0.0617	59	0.06
183	0.0882	0.065	57	0.0648	0.0518	33	0.1008	0.0423	50	0.0905	0.0625	31	0.0768	0.0415	56	0.11	0.0424	63	0.0821	0.0528	39	0.0565	0.0513	21	0.0813	0.0412	51	0.07	0.0566	27	0.0854	0.0525	38	0.1104	0.0499	61	0.0802	0.0453	99	0.1028	0.0483	71	0.0877	0.0462	40	0.0911	0.0529	58	0.0587
184	0.102	0.0713	57	0.0816	0.0668	33	0.0986	0.0441	48	0.0784	0.058	31	0.0884	0.0437	56	0.1081	0.0484	59	0.0799	0.0649	39	0.0656	0.0592	21	0.0833	0.0445	53	0.0596	0.0485	27	0.0942	0.048	38	0.104	0.045	61	0.0789	0.046	96	0.1014	0.0424	71	0.0854	0.0441	40	0.0886	0.0527	61	0.0596
185	0.1043	0.0673	57	0.0761	0.0574	33	0.1071	0.0488	47	0.084	0.0594	31	0.0931	0.0487	56	0.1016	0.0505	60	0.0842	0.0641	39	0.0609	0.0436	21	0.0845	0.041	51	0.0618	0.0515	27	0.0914	0.0444	38	0.1122	0.0488	62	0.0806	0.0444	98	0.1028	0.0383	71	0.0902	0.0403	41	0.0884	0.0605	60	0.0594
186	0.0893	0.0719	56	0.0727	0.0599	31	0.1053	0.0434	46	0.0668	0.0529	31	0.0789	0.0462	56	0.1054	0.0467	61	0.0881	0.0639	39	0.0704	0.0566	21	0.0883	0.0432	52	0.0578	0.0486	27	0.103	0.0617	38	0.1102	0.0483	62	0.0792	0.0475	95	0.1037	0.0428	71	0.0914	0.043	41	0.0936	0.0604	58	0.0548
187	0.0885	0.071	55	0.085	0.0683	30	0.1085	0.0438	47	0.0652	0.0514	31	0.0737	0.0486	53	0.0992	0.0473	61	0.0806	0.0516	39	0.0689	0.0548	21	0.0888	0.0454	52	0.05	0.0457	27	0.0998	0.0636	36	0.1111	0.048	62	0.0795	0.0491	97	0.1078	0.0421	71	0.089	0.0454	41	0.1007	0.056	59	0.0577
188	0.0901	0.0685	55	0.0909	0.0694	30	0.1068	0.047	46	0.0707	0.0542	31	0.074	0.0427	54	0.1	0.0487	61	0.0762	0.0494	40	0.0712	0.0567	21	0.087	0.0422	53	0.0404	0.0365	27	0.1058	0.0619	36	0.1112	0.0436	63	0.0741	0.0445	97	0.1064	0.0424	70	0.079	0.0404	41	0.1034	0.0571	57	0.0602
189	0.0975	0.0637	55	0.0818	0.0646	31	0.0982	0.0525	45	0.0745	0.057	31	0.0854	0.0542	57	0.1104	0.051	62	0.0795	0.0532	40	0.0665	0.0434	21	0.0792	0.0474	53	0.0438	0.0383	27	0.0966	0.0624	36	0.1188	0.0462	62	0.0776	0.0465	97	0.1	0.0414	71	0.0795	0.0391	42	0.1022	0.0573	57	0.0541
190	0.0897	0.0668	58	0.079	0.0667	30	0.106	0.0426	45	0.0866	0.0551	31	0.0805	0.0446	57	0.1039	0.0487	61	0.0848	0.0584	40	0.0669	0.0576	21	0.0812	0.049	53	0.0446	0.04	27	0.1	0.0518	37	0.1223	0.0433	62	0.0735	0.0451	97	0.1046	0.0424	69	0.0855	0.0428	44	0.0934	0.0539	58	0.0524
191	0.0872	0.0674	58	0.0864	0.0706	31	0.1133	0.043	45	0.0841	0.0498	31	0.0813	0.0423	55	0.1038	0.0492	62	0.0921	0.0622	41	0.0673	0.0502	21	0.0815	0.0512	53	0.0516	0.0417	27	0.0999	0.0542	35	0.1182	0.0454	63	0.074	0.043	95	0.1017	0.0436	68	0.083	0.04	44	0.1014	0.0533	60	0.052
192	0.0967	0.066	56	0.0816	0.0685	30	0.109	0.0404	45	0.0828	0.0541	31	0.083	0.0415	51	0.1018	0.0512	64	0.0913	0.059	41	0.0613	0.0511	21	0.0794	0.0477	53	0.0527	0.0432	27	0.094	0.0519	35	0.1194	0.05	64	0.0769	0.0454	95	0.1005	0.0399	65	0.086	0.0416	43	0.0958	0.0596	58	0.0529
193	0.0959	0.0736	55	0.0796	0.0655	30	0.1033	0.045	45	0.0834	0.0538	31	0.0766	0.0408	50	0.0996	0.0517	64	0.0911	0.0636	40	0.0644	0.0515	21	0.0787	0.0477	54	0.0552	0.0491	27	0.0925	0.0566	35	0.1096	0.0458	64	0.078	0.0413	95	0.0975	0.0443	64	0.0824	0.0375	43	0.098	0.0569	59	0.0626
194	0.1019	0.0734	53	0.0764	0.062	30	0.092	0.0481	45	0.0828	0.0544	31	0.0852	0.0446	50	0.1064	0.0463	61	0.087	0.0593	40	0.0644	0.0457	21	0.077	0.0515	53	0.0516	0.0437	27	0.0994	0.0686	35	0.1176	0.0476	63	0.0779	0.0411	96	0.0957	0.0428	64	0.0855	0.0384	44	0.109	0.0586	60	0.0529
195	0.1028	0.068	53	0.0701	0.0643	30	0.1073	0.0482	45	0.0745	0.0571	31	0.0831	0.0417	52	0.1052	0.0478	61	0.0849	0.057	38	0.0567	0.0484	22	0.0847	0.0562	55	0.0581	0.0491	27	0.0907	0.0542	35	0.1083	0.0464	60	0.0757	0.0453	94	0.1047	0.0452	64	0.0813	0.0431	41	0.097	0.0561	61	0.0497
196	0.1048	0.063	54	0.0749	0.0655	30	0.1027	0.0499	46	0.073	0.0495	31	0.0822	0.0453	54	0.1004	0.0469	61	0.0873	0.0593	38	0.063	0.0525	22	0.0856	0.0496	57	0.0563	0.0506	27	0.0859	0.0504	35	0.1094	0.0425	58	0.0747	0.0455	94	0.102	0.042	63	0.0811	0.0382	41	0.1068	0.0594	59	0.0557
197	0.0916	0.0657	52	0.0842	0.069	30	0.1015	0.0479	46	0.0738	0.0512	29	0.0858	0.0466	54	0.0989	0.0509	64	0.0915	0.0587	39	0.0675	0.0472	22	0.0822	0.043	58	0.058	0.0497	27	0.0761	0.0511	35	0.1092	0.044	59	0.0714	0.0476	94	0.1019	0.035	62	0.087	0.0395	41	0.0939	0.0571	58	0.0542
198	0.0931	0.0702	52	0.0766	0.0643	30	0.0998	0.0468	48	0.0748	0.0507	29	0.0877	0.041	53	0.1016	0.0545	64	0.093	0.0589	39	0.0646	0.0474	23	0.0848	0.0497	55	0.0586	0.0496	27	0.0746	0.0492	35	0.1127	0.046	57	0.0772	0.0464	95	0.1019	0.0416	62	0.092	0.0506	41	0.0929	0.0523	59	0.0571
199	0.0811	0.0627	52	0.0731	0.0573	30	0.1001	0.0482	49	0.073	0.0499	29	0.093	0.0447	55	0.1031	0.0479	60	0.0991	0.0593	39	0.0619	0.0478	23	0.084	0.0482	54	0.0638	0.0508	26	0.0781	0.0506	35	0.1061	0.0446	57	0.0841	0.0459	98	0.1035	0.0399	62	0.09	0.0495	41	0.0948	0.0549	60	0.055
200	0.0894	0.0692	52	0.0846	0.0606	31	0.0952	0.0456	53	0.091	0.0609	29	0.0883	0.0426	56	0.1082	0.0479	61	0.0965	0.0548	40	0.0672	0.0541	23	0.0772	0.0485	54	0.0666	0.0507	26	0.0827	0.0535	36	0.1109	0.0485	53	0.0788	0.0478	103	0.1006	0.04	62	0.0935	0.047	42	0.0862	0.0566	59	0.057
201	0.0879	0.0675	52	0.0758	0.0545	31	0.0994	0.0474	53	0.0771	0.0598	29	0.09	0.0424	56	0.0992	0.0454	63	0.1009	0.0546	42	0.0691	0.0585	23	0.0766	0.0438	55	0.0663	0.0493	26	0.0921	0.0537	36	0.1171	0.0473	53	0.079	0.0489	103	0.0937	0.0358	61	0.0936	0.041	42	0.0851	0.0526	58	0.0598
202	0.0967	0.0703	52	0.0779	0.0567	31	0.097	0.0484	54	0.0746	0.0527	29	0.0869	0.0395	55	0.1004	0.0469	65	0.1067	0.0575	45	0.0644	0.0532	23	0.0893	0.0515	55	0.0539	0.0402	26	0.0931	0.0515	36	0.1232	0.0435	53	0.0729	0.0447	101	0.1053	0.0418	60	0.0983	0.044	42	0.0929	0.0483	56	0.0582
203	0.0972	0.0696	52	0.0805	0.0633	32	0.0968	0.0491	55	0.0752	0.0438	29	0.0888	0.035	56	0.0994	0.0455	63	0.0995	0.0613	46	0.0675	0.054	23	0.0865	0.0479	54	0.0636	0.0528	26	0.096	0.0497	33	0.1238	0.0466	54	0.0741	0.044	102	0.1067	0.0392	59	0.1	0.0444	42	0.0965	0.0524	56	0.0516
204	0.1025	0.0628	49	0.09	0.0663	32	0.0916	0.0461	56	0.0663	0.0409	29	0.0873	0.0405	55	0.1004	0.0483	62	0.1062	0.0621	44	0.0535	0.0484	23	0.0789	0.0446	52	0.0609	0.0498	26	0.0945	0.0537	33	0.1206	0.047	54	0.0697	0.0466	100	0.1055	0.0422	60	0.1007	0.0421	41	0.0984	0.0583	58	0.0563
205	0.0937	0.0585	50	0.0888	0.066	32	0.0991	0.0515	55	0.0615	0.0491	29	0.0869	0.0408	56	0.1004	0.047	63	0.0989	0.0655	42	0.0607	0.0508	23	0.0804	0.047	52	0.0591	0.0528	25	0.0926	0.0544	32	0.1142	0.0438	55	0.0676	0.0435	99	0.1044	0.0387	60	0.1027	0.0426	39	0.1062	0.0565	56	0.0518
206	0.0942	0.0656	51	0.0927	0.0691	32	0.0935	0.0455	54	0.0607	0.0507	29	0.0878	0.0432	56	0.1029	0.0507	62	0.0971	0.0606	42	0.07	0.052	21	0.085	0.0441	52	0.0574	0.0472	25	0.0913	0.0521	33	0.1109	0.0444	56	0.0692	0.0457	98	0.1057	0.0417	60	0.0956	0.0453	39	0.099	0.0539	58	0.0601
207	0.0808	0.0645	49	0.0934	0.0732	31	0.0928	0.0453	54	0.0645	0.0547	29	0.085	0.0455	56	0.1059	0.0541	64	0.09	0.0625	42	0.0688	0.0502	21	0.0801	0.0458	53	0.0591	0.047	25	0.0796	0.0508	33	0.1177	0.0421	56	0.0782	0.0502	98	0.1039	0.0448	58	0.0936	0.0421	39	0.0919	0.0532	58	0.0512
208	0.0882	0.0601	50	0.0858	0.0642	32	0.0938	0.0503	54	0.0663	0.0521	29	0.091	0.0492	58	0.0993	0.0499	63	0.0901	0.0656	43	0.0656	0.0585	19	0.0783	0.0472	53	0.0525	0.046	25	0.0785	0.0453	33	0.1151	0.0419	55	0.0792	0.0541	98	0.1082	0.0434	58	0.0964	0.0472	40	0.0931	0.0588	59	0.0536
209	0.0952	0.0642	49	0.0938	0.0644	32	0.0929	0.0458	54	0.0734	0.0494	29	0.0828	0.0459	58	0.0996	0.0572	63	0.0967	0.0656	41	0.0625	0.0543	19	0.0794	0.0504	51	0.0502	0.0469	25	0.0882	0.057	33	0.1153	0.0411	55	0.0811	0.0511	97	0.1062	0.0368	60	0.0947	0.0505	42	0.1044	0.0594	57	0.0551
210	0.0819	0.0628	50	0.0793	0.0602	32	0.086	0.0463	55	0.0778	0.054	29	0.0832	0.0432	58	0.098	0.0517	63	0.0937	0.0598	39	0.0705	0.0521	19	0.0774	0.0497	52	0.0602	0.053	25	0.088	0.0592	32	0.1211	0.0497	56	0.0818	0.0486	97	0.1044	0.0387	60	0.089	0.0495	42	0.1032	0.0575	56	0.0574
211	0.094	0.0599	48	0.0882	0.0638	32	0.0927	0.0476	57	0.0757	0.05	29	0.0803	0.0424	57	0.0956	0.0466	64	0.0823	0.0551	40	0.068	0.0431	19	0.0795	0.0454	52	0.0683	0.0558	25	0.0882	0.0558	32	0.1215	0.0455	59	0.0753	0.0457	95	0.1102	0.042	60	0.0863	0.0445	42	0.1029	0.0616	55	0.0597
212	0.1006	0.0792	47	0.0828	0.0684	31	0.0912	0.0451	56	0.0755	0.0509	29	0.0793	0.0408	57	0.0913	0.0523	63	0.0919	0.0578	40	0.0673	0.0413	19	0.079	0.0514	52	0.0754	0.0559	25	0.0857	0.0568	32	0.1235	0.0438	62	0.0747	0.0428	92	0.1061	0.0418	60	0.0852	0.0472	42	0.1009	0.0603	53	0.0571
213	0.0946	0.0697	47	0.0826	0.0657	28	0.0881	0.0477	55	0.0819	0.0515	29	0.0798	0.039	57	0.1006	0.0501	66	0.0807	0.0639	39	0.0622	0.0404	19	0.0807	0.0516	52	0.0785	0.0626	25	0.0777	0.0549	32	0.1172	0.0419	63	0.0735	0.0479	90	0.1069	0.0433	60	0.0892	0.0521	42	0.102	0.0605	52	0.06
214	0.0983	0.0734	48	0.0775	0.066	28	0.0847	0.0441	54	0.0865	0.0501	30	0.0781	0.0459	55	0.0966	0.052	65	0.0961	0.0678	37	0.0674	0.0472	19	0.0779	0.0478	53	0.0709	0.0502	25	0.081	0.066	32	0.1154	0.0416	59	0.078	0.0481	90	0.1051	0.0428	61	0.0929	0.046	40	0.1001	0.0586	53	0.0576
215	0.0907	0.0696	48	0.0788	0.0699	28	0.0857	0.0496	54	0.0889	0.0532	30	0.0793	0.0472	55	0.0975	0.0545	56	0.1048	0.0656	38	0.067	0.0417	19	0.0738	0.0433	54	0.0713	0.0561	25	0.0795	0.0634	32	0.1143	0.0435	60	0.0776	0.0455	92	0.1021	0.0436	61	0.0895	0.0471	40	0.1	0.0581	53	0.0557
216	0.0931	0.0646	49	0.0691	0.0661	28	0.083	0.0467	53	0.083	0.0498	30	0.0761	0.0452	55	0.1063	0.0464	56	0.1062	0.0604	37	0.0601	0.0476	19	0.0793	0.0473	55	0.0581	0.0505	24	0.0872	0.0613	32	0.1164	0.046	58	0.0736	0.0437	93	0.1034	0.0422	62	0.0978	0.0431	39	0.0965	0.0514	54	0.0584
217	0.0927	0.0667	49	0.0636	0.0581	28	0.094	0.0479	52	0.0934	0.0604	30	0.0774	0.0436	56	0.1089	0.047	56	0.1005	0.0595	36	0.0666	0.0565	19	0.0862	0.0503	55	0.0451	0.0433	25	0.0887	0.0595	32	0.1177	0.0416	59	0.0805	0.0508	92	0.1078	0.04	62	0.0936	0.0401	39	0.1004	0.0537	54	0.0624
218	0.093	0.0621	49	0.0738	0.0655	28	0.0929	0.0518	52	0.0897	0.0532	30	0.0768	0.042	57	0.1097	0.048	56	0.0909	0.069	37	0.0523	0.0444	19	0.0871	0.0519	55	0.0466	0.0446	25	0.0868	0.0547	32	0.1153	0.0441	59	0.0786	0.0493	97	0.1021	0.0375	64	0.0948	0.0437	35	0.1109	0.0596	55	0.0611
219	0.0961	0.0716	49	0.0694	0.0626	28	0.0951	0.0466	53	0.0909	0.0465	30	0.0724	0.0431	58	0.1005	0.0479	55	0.0802	0.0641	36	0.0591	0.0517	19	0.0829	0.0521	55	0.0649	0.0538	25	0.084	0.0491	32	0.1146	0.0478	59	0.0728	0.0449	92	0.1062	0.0402	69	0.0964	0.0419	35	0.1063	0.0631	56	0.0543
220	0.0993	0.0723	51	0.0719	0.0677	28	0.0939	0.0528	51	0.0862	0.0548	30	0.0696	0.045	58	0.1028	0.0501	57	0.0878	0.0644	36	0.0631	0.057	19	0.0833	0.0459	55	0.0604	0.0515	25	0.0867	0.0514	33	0.1149	0.0445	59	0.0704	0.0438	91	0.1085	0.0432	71	0.0974	0.0429	35	0.1022	0.0621	58	0.0506
221	0.0945	0.0718	48	0.0721	0.0671	28	0.0923	0.0445	52	0.0839	0.0535	30	0.0761	0.0463	59	0.0975	0.0521	57	0.0891	0.0653	36	0.0679	0.0532	19	0.0817	0.0478	55	0.0521	0.0481	25	0.0935	0.0535	33	0.1122	0.0459	60	0.07	0.0418	89	0.111	0.0387	70	0.0903	0.046	35	0.1035	0.0627	58	0.0551
222	0.0995	0.0741	48	0.0761	0.0694	28	0.0949	0.0495	54	0.0899	0.0483	28	0.0831	0.0443	54	0.0976	0.0505	57	0.0865	0.0637	35	0.0586	0.0463	20	0.0778	0.0469	56	0.046	0.0411	24	0.0897	0.0592	34	0.115	0.0436	60	0.071	0.0442	93	0.1067	0.0406	71	0.0941	0.0439	36	0.1074	0.0563	60	0.0543
223	0.0943	0.0707	49	0.0762	0.0638	28	0.098	0.0457	56	0.0883	0.0483	28	0.0804	0.0442	52	0.0941	0.0484	58	0.0892	0.0625	36	0.0647	0.0493	21	0.0783	0.0458	53	0.0452	0.0374	25	0.0878	0.0611	34	0.114	0.0468	62	0.0749	0.0468	91	0.106	0.0409	69	0.0992	0.0397	37	0.1048	0.0563	60	0.0533
224	0.0995	0.065	49	0.0699	0.0585	28	0.0973	0.0457	54	0.0902	0.0446	27	0.083	0.0448	53	0.0959	0.0498	60	0.0827	0.059	36	0.0585	0.0473	22	0.0837	0.0493	52	0.0528	0.0508	25	0.0797	0.0496	32	0.1089	0.0491	59	0.0742	0.0476	88	0.1041	0.0394	69	0.0902	0.0418	39	0.1046	0.0543	60	0.052
225	0.1002	0.0633	49	0.0738	0.0558	29	0.0873	0.0473	55	0.078	0.0525	27	0.078	0.0424	54	0.1106	0.0533	64	0.0746	0.0564	37	0.0602	0.0544	22	0.0763	0.0427	52	0.0555	0.0497	25	0.0818	0.0532	33	0.1133	0.0515	59	0.0749	0.0442	88	0.1015	0.0357	66	0.0926	0.0447	39	0.1047	0.0539	61	0.0569
226	0.092	0.0737	49	0.0762	0.0563	29	0.0936	0.0454	54	0.0897	0.0623	27	0.071	0.0411	52	0.1025	0.0537	63	0.0896	0.051	37	0.0867	0.0506	23	0.0772	0.0454	50	0.0627	0.0511	24	0.078	0.0513	34	0.1137	0.0546	58	0.077	0.046	89	0.1077	0.0404	67	0.0954	0.0495	41	0.1082	0.0562	59	0.0529
227	0.0979	0.0694	50	0.0772	0.0623	29	0.0913	0.0503	55	0.0906	0.0629	27	0.0797	0.0431	52	0.1053	0.0512	63	0.0941	0.061	37	0.0793	0.0532	23	0.0751	0.0424	50	0.0597	0.0442	22	0.0836	0.0557	34	0.1099	0.0485	58	0.0727	0.0416	89	0.1042	0.0376	64	0.0939	0.0479	40	0.1126	0.0546	59	0.0515
228	0.1049	0.0725	50	0.0807	0.0632	28	0.092	0.0497	54	0.0877	0.0499	27	0.0784	0.0427	52	0.1025	0.052	63	0.0808	0.0521	37	0.0842	0.0578	23	0.0824	0.0486	50	0.0481	0.0379	22	0.0875	0.0533	34	0.1136	0.0484	60	0.0716	0.0436	90	0.1015	0.0412	64	0.0907	0.0475	41	0.1024	0.0513	56	0.0577
229	0.1041	0.0714	50	0.076	0.0713	27	0.0938	0.0458	54	0.0816	0.0491	27	0.0774	0.0422	52	0.1014	0.0513	63	0.0906	0.0578	37	0.0794	0.0572	23	0.0742	0.0479	50	0.0524	0.0353	22	0.0915	0.0517	35	0.1107	0.0578	60	0.07	0.0456	90	0.1092	0.0458	64	0.0911	0.0438	42	0.1055	0.0529	54	0.056
230	0.1083	0.0763	51	0.0763	0.0709	26	0.0892	0.0507	50	0.0767	0.0504	27	0.0781	0.0418	53	0.1041	0.0532	63	0.0859	0.0561	38	0.0697	0.0576	23	0.0669	0.0497	48	0.0661	0.0504	22	0.0859	0.0489	35	0.111	0.0522	60	0.0733	0.05	93	0.1077	0.0435	65	0.0935	0.048	43	0.1056	0.0574	56	0.0533
231	0.106	0.0697	50	0.0863	0.0712	26	0.0927	0.0481	49	0.0739	0.0561	27	0.0817	0.0392	53	0.1017	0.0528	64	0.089	0.0568	38	0.0578	0.0546	23	0.0776	0.0539	49	0.0621	0.0523	22	0.0904	0.0466	34	0.1125	0.0549	61	0.0758	0.0489	93	0.1043	0.0418	65	0.0943	0.0484	40	0.1074	0.0584	57	0.0528
232	0.0907	0.0676	53	0.086	0.0687	27	0.0953	0.0472	47	0.0748	0.0514	27	0.0763	0.0421	52	0.09	0.0479	66	0.0942	0.0607	38	0.051	0.0492	23	0.0782	0.0536	51	0.0528	0.0511	22	0.0885	0.0506	33	0.1139	0.0491	64	0.0775	0.0513	96	0.0983	0.0381	64	0.0891	0.0473	37	0.1112	0.065	54	0.0523
233	0.1019	0.0642	53	0.0841	0.0693	27	0.0965	0.0477	46	0.0833	0.0595	27	0.084	0.0423	50	0.0866	0.0471	67	0.1031	0.0537	43	0.0561	0.0536	23	0.0826	0.0565	52	0.0547	0.0521	22	0.0912	0.0461	33	0.1134	0.0479	64	0.0788	0.049	96	0.0995	0.0433	63	0.0919	0.0442	38	0.0993	0.0592	54	0.0539
234	0.086	0.0588	52	0.0836	0.0662	28	0.098	0.051	44	0.0869	0.0591	28	0.0842	0.0437	49	0.0961	0.0467	67	0.1048	0.0593	41	0.0621	0.0624	23	0.0805	0.0568	53	0.0479	0.0382	23	0.0941	0.0431	33	0.1069	0.0559	64	0.0841	0.0525	93	0.1029	0.0441	65	0.0965	0.0472	39	0.1051	0.0665	55	0.0519
235	0.095	0.0609	52	0.0786	0.0632	29	0.0969	0.0505	43	0.0911	0.056	28	0.0881	0.0428	50	0.1037	0.0495	62	0.095	0.0569	41	0.0677	0.0706	23	0.0785	0.0488	52	0.0555	0.042	23	0.1051	0.0485	32	0.1103	0.0554	66	0.0843	0.0482	92	0.1022	0.044	67	0.0929	0.0486	39	0.0957	0.0634	55	0.0597
236	0.1063	0.0729	52	0.0759	0.0624	29	0.0986	0.0424	42	0.086	0.0564	27	0.09	0.044	48	0.1038	0.0511	63	0.1083	0.0565	42	0.0697	0.0539	23	0.0787	0.0492	52	0.052	0.0423	23	0.1044	0.0491	32	0.1068	0.0567	65	0.0813	0.0458	90	0.1055	0.0425	66	0.0886	0.0458	38	0.0884	0.0671	54	0.0543
237	0.1069	0.073	54	0.0864	0.0654	29	0.0876	0.0467	43	0.0847	0.054	28	0.0846	0.0449	47	0.1048	0.0527	59	0.0962	0.0568	43	0.0716	0.0518	23	0.0739	0.0463	51	0.054	0.0448	23	0.101	0.0509	32	0.1036	0.0508	65	0.0791	0.042	92	0.1074	0.04	63	0.0966	0.0439	39	0.0857	0.0618	54	0.0523
238	0.0998	0.0751	55	0.0797	0.0584	29	0.0884	0.0412	41	0.081	0.0626	28	0.0891	0.042	47	0.1022	0.0499	58	0.0933	0.0573	43	0.0543	0.0476	23	0.0774	0.0496	52	0.0571	0.0458	23	0.0958	0.0477	34	0.1009	0.0512	65	0.0742	0.0435	89	0.1014	0.0456	65	0.093	0.0454	40	0.0971	0.0591	54	0.0553
239	0.0858	0.0713	55	0.0801	0.0614	29	0.0869	0.0447	40	0.0898	0.0622	28	0.0854	0.0419	47	0.0949	0.0482	57	0.0962	0.0587	42	0.0604	0.0483	23	0.078	0.0489	52	0.0674	0.0518	23	0.0934	0.0475	35	0.1077	0.0543	63	0.0754	0.0447	91	0.1006	0.0439	67	0.0936	0.0426	40	0.0993	0.0647	56	0.0568
240	0.098	0.0669	55	0.0829	0.0598	28	0.0784	0.0471	42	0.0794	0.064	28	0.0828	0.043	47	0.0935	0.0481	58	0.1133	0.0706	42	0.0647	0.0532	23	0.0815	0.0441	52	0.0589	0.0395	23	0.0938	0.0527	36	0.1098	0.0545	61	0.0733	0.0444	90	0.1033	0.0442	67	0.0932	0.0435	38	0.095	0.061	57	0.0533
241	0.0963	0.0646	59	0.0778	0.0668	28	0.0871	0.046	39	0.0855	0.0645	28	0.0836	0.0427	46	0.0866	0.0484	59	0.1006	0.0645	41	0.0682	0.0512	22	0.0784	0.0496	53	0.0514	0.0385	23	0.0946	0.051	36	0.1014	0.0487	61	0.0778	0.0491	87	0.1051	0.0407	66	0.0922	0.0452	38	0.094	0.0529	58	0.0518
242	0.0879	0.0648	57	0.0841	0.0755	29	0.0902	0.0464	40	0.0839	0.0629	28	0.0852	0.042	46	0.0997	0.045	59	0.0966	0.0684	41	0.0708	0.0574	21	0.0824	0.0512	53	0.0645	0.0611	24	0.0909	0.0462	36	0.1067	0.0451	61	0.0724	0.0467	88	0.1081	0.046	65	0.0891	0.046	38	0.0901	0.0545	57	0.0547
243	0.1042	0.0678	57	0.0731	0.0643	29	0.0955	0.043	39	0.0747	0.0588	28	0.0887	0.0428	46	0.0906	0.0485	58	0.0985	0.0658	41	0.0749	0.0638	21	0.0803	0.047	53	0.063	0.0555	25	0.0909	0.0537	34	0.1081	0.0456	61	0.0715	0.048	86	0.1066	0.0379	63	0.0918	0.0473	39	0.0806	0.0549	58	0.0535
244	0.0982	0.0702	57	0.0748	0.0668	29	0.104	0.0509	39	0.0822	0.0561	27	0.0865	0.0427	46	0.0971	0.0453	60	0.0993	0.0652	43	0.0652	0.0567	22	0.0796	0.0466	53	0.0561	0.0476	25	0.0942	0.0529	33	0.1091	0.0492	60	0.0697	0.0459	87	0.0987	0.0458	64	0.093	0.0444	40	0.0854	0.0516	60	0.0505
245	0.0894	0.0624	57	0.0799	0.0632	29	0.1005	0.0482	40	0.0886	0.0579	27	0.0867	0.0381	48	0.104	0.0468	61	0.0837	0.0652	43	0.0792	0.057	22	0.0753	0.0474	53	0.0545	0.0518	25	0.1041	0.0656	33	0.1068	0.0501	61	0.0717	0.0487	89	0.0979	0.042	64	0.0908	0.0444	37	0.0904	0.0516	61	0.0521
246	0.098	0.0598	57	0.0759	0.0631	29	0.0904	0.0462	40	0.085	0.057	28	0.0872	0.0391	49	0.1024	0.0466	60	0.0883	0.0601	43	0.0758	0.0571	20	0.0749	0.045	53	0.065	0.051	25	0.1111	0.0646	33	0.105	0.0535	62	0.066	0.0449	87	0.0979	0.0392	64	0.0833	0.0484	35	0.0985	0.0481	62	0.0485
247	0.0979	0.0694	57	0.0793	0.0654	30	0.0933	0.0476	39	0.0871	0.0556	28	0.0867	0.04	47	0.103	0.0451	64	0.083	0.0539	42	0.0773	0.0608	20	0.0788	0.0446	53	0.0661	0.0486	27	0.0985	0.0477	34	0.1036	0.0498	63	0.0666	0.0473	86	0.105	0.0406	66	0.0957	0.0479	35	0.0969	0.0509	61	0.0505
248	0.1034	0.0691	56	0.0819	0.0596	31	0.0945	0.0446	41	0.085	0.0582	28	0.0864	0.0382	47	0.1014	0.049	63	0.0937	0.0577	42	0.0797	0.0628	20	0.0749	0.0471	53	0.0554	0.0446	27	0.0989	0.0544	34	0.1044	0.0464	64	0.0674	0.0465	86	0.1067	0.0488	67	0.0936	0.0504	36	0.1009	0.0506	61	0.054
249	0.0863	0.0581	54	0.0763	0.0533	31	0.0991	0.0489	46	0.0898	0.0595	27	0.0865	0.041	50	0.0988	0.0487	63	0.1023	0.058	43	0.075	0.0643	20	0.072	0.0453	54	0.0544	0.0511	28	0.0899	0.0468	34	0.1169	0.0454	64	0.0686	0.0489	87	0.1116	0.0449	67	0.0912	0.0507	36	0.0996	0.0504	62	0.06
250	0.0975	0.066	55	0.0851	0.0641	32	0.0976	0.044	47	0.0867	0.059	27	0.0856	0.0474	51	0.0949	0.0477	63	0.1058	0.0554	42	0.0779	0.0602	20	0.0711	0.0451	54	0.057	0.0483	28	0.084	0.0481	34	0.1136	0.0521	60	0.075	0.0488	88	0.1022	0.0416	67	0.0942	0.0442	37	0.1032	0.0578	60	0.0565
251	0.0836	0.0597	55	0.0862	0.0647	32	0.0972	0.0494	46	0.0824	0.0621	27	0.0853	0.0478	52	0.0917	0.0422	64	0.1082	0.0559	40	0.0751	0.0487	21	0.0681	0.0452	54	0.0556	0.051	28	0.0868	0.0446	35	0.1111	0.0557	60	0.0722	0.0485	88	0.0982	0.0435	69	0.0962	0.0451	39	0.1033	0.0562	60	0.0551
252	0.0828	0.0646	56	0.0902	0.0646	33	0.0966	0.0521	46	0.096	0.0611	28	0.0877	0.0438	51	0.0891	0.0416	63	0.0989	0.0538	40	0.0722	0.0528	21	0.0728	0.045	54	0.0612	0.0463	27	0.0927	0.0468	34	0.114	0.0581	59	0.0709	0.048	88	0.0984	0.0402	69	0.0842	0.0505	38	0.1054	0.0558	60	0.0612
253	0.0886	0.0634	57	0.0842	0.0562	34	0.0937	0.0507	46	0.0847	0.0548	28	0.0888	0.0392	52	0.0988	0.0484	59	0.092	0.0586	38	0.0721	0.0502	21	0.0749	0.0483	54	0.0758	0.0508	27	0.092	0.0427	34	0.1118	0.0549	62	0.0696	0.0489	87	0.098	0.0418	68	0.0907	0.0468	38	0.1036	0.0598	61	0.056
254	0.096	0.0586	57	0.0835	0.0599	34	0.098	0.0446	48	0.0872	0.0557	28	0.0858	0.043	52	0.0984	0.0471	59	0.0865	0.0594	38	0.0813	0.0528	21	0.0768	0.0478	55	0.0651	0.0469	28	0.0966	0.0492	33	0.1163	0.0537	60	0.0708	0.0491	87	0.1004	0.0396	69	0.0864	0.051	40	0.1071	0.0666	63	0.0547
255	0.0958	0.0671	58	0.0731	0.0544	34	0.0936	0.0518	48	0.0905	0.0564	29	0.085	0.0448	52	0.1006	0.0482	58	0.0934	0.06	37	0.0839	0.0558	21	0.0665	0.0464	56	0.0701	0.0472	29	0.1064	0.0449	33	0.115	0.0522	58	0.0704	0.0491	89	0.1034	0.0381	69	0.0939	0.0555	40	0.1014	0.063	61	0.0543
256	0.0929	0.0688	57	0.0769	0.0604	33	0.093	0.0482	48	0.0888	0.0523	29	0.0996	0.0448	51	0.1007	0.0491	60	0.1089	0.0634	34	0.0712	0.0487	21	0.0738	0.0465	58	0.0643	0.0446	29	0.1049	0.039	34	0.1059	0.0532	59	0.0693	0.0492	90	0.1038	0.0436	69	0.1029	0.0501	37	0.1044	0.066	60	0.051
257	0.0789	0.0559	57	0.0791	0.0643	33	0.1025	0.0506	47	0.0775	0.054	29	0.094	0.044	51	0.0989	0.0464	60	0.1006	0.0636	35	0.0635	0.0481	21	0.0752	0.0486	58	0.0593	0.0462	30	0.1092	0.0436	36	0.1126	0.0548	56	0.069	0.0471	89	0.1069	0.0394	70	0.1004	0.0478	38	0.1062	0.0654	58	0.0513
258	0.0856	0.0587	59	0.0914	0.0649	33	0.098	0.0483	47	0.0822	0.0595	29	0.0914	0.0448	51	0.1041	0.0454	60	0.1024	0.0603	35	0.0733	0.0575	21	0.074	0.043	57	0.0656	0.0518	30	0.1082	0.044	36	0.1126	0.057	57	0.0746	0.0479	92	0.1071	0.0418	69	0.1002	0.0387	39	0.1028	0.0625	57	0.0547
259	0.0882	0.0651	59	0.0935	0.0709	32	0.0951	0.0518	46	0.0842	0.0684	30	0.0918	0.0433	51	0.1056	0.0487	59	0.0889	0.0615	35	0.0737	0.0489	21	0.0724	0.0418	59	0.0669	0.049	30	0.1054	0.0432	36	0.1164	0.0474	57	0.0741	0.0467	93	0.1015	0.0415	65	0.0996	0.0433	38	0.1031	0.0563	57	0.0641
260	0.0979	0.0691	57	0.0888	0.0625	32	0.1012	0.0468	45	0.0837	0.0584	30	0.0893	0.0468	51	0.097	0.0492	56	0.0867	0.0542	35	0.0573	0.042	20	0.0739	0.047	59	0.0571	0.0519	30	0.0973	0.0466	36	0.1093	0.0535	57	0.0685	0.0424	93	0.1034	0.048	66	0.0979	0.0446	38	0.1046	0.0592	57	0.0558
261	0.0985	0.0659	58	0.0825	0.065	32	0.0964	0.0483	46	0.0818	0.05	30	0.0884	0.0469	51	0.104	0.0453	55	0.0934	0.062	35	0.0568	0.0408	20	0.067	0.0422	58	0.0562	0.0471	31	0.1015	0.0472	36	0.0984	0.0514	58	0.0706	0.046	94	0.1059	0.0431	66	0.0979	0.0487	39	0.1077	0.0576	53	0.0537
262	0.0936	0.0651	59	0.0732	0.0596	32	0.0956	0.0512	44	0.0813	0.0526	31	0.0874	0.0449	51	0.0972	0.0465	54	0.0887	0.055	35	0.0526	0.0425	20	0.0651	0.0431	56	0.0435	0.0337	31	0.1007	0.0495	36	0.1076	0.0572	58	0.0681	0.0442	95	0.107	0.0434	67	0.0963	0.0429	39	0.1181	0.0565	51	0.0579
263	0.0914	0.0644	57	0.0752	0.0586	32	0.0944	0.0505	46	0.0835	0.0565	31	0.0912	0.0426	51	0.1011	0.0463	56	0.1006	0.0606	36	0.0714	0.0443	21	0.0852	0.0502	56	0.0581	0.0429	32	0.0964	0.0488	36	0.1097	0.0542	58	0.0716	0.0456	97	0.1047	0.0442	66	0.0915	0.0441	39	0.104	0.0543	52	0.0595
264	0.096	0.0614	57	0.0853	0.0626	32	0.0899	0.0479	44	0.0864	0.0487	31	0.0853	0.0437	49	0.1023	0.0491	52	0.112	0.0572	36	0.0659	0.044	21	0.0858	0.0505	56	0.0522	0.0508	32	0.0969	0.0449	36	0.113	0.0587	56	0.0753	0.0467	99	0.0963	0.0459	65	0.0927	0.0448	40	0.1091	0.0516	52	0.0594
265	0.0926	0.0592	56	0.0843	0.0693	31	0.0959	0.0544	44	0.086	0.0518	31	0.0939	0.0374	49	0.1084	0.0444	53	0.1139	0.0582	36	0.0714	0.0513	21	0.0885	0.0473	55	0.0631	0.0592	32	0.0985	0.0492	37	0.1087	0.0534	53	0.0725	0.0463	98	0.094	0.0426	65	0.097	0.0454	40	0.1056	0.0582	51	0.0562
266	0.0977	0.0663	55	0.0777	0.0652	31	0.0979	0.0494	44	0.0746	0.05	31	0.0837	0.0432	49	0.1008	0.0496	55	0.1151	0.0642	37	0.0637	0.0437	21	0.0853	0.0463	56	0.0654	0.0572	32	0.0944	0.0543	37	0.1105	0.0572	53	0.0739	0.0448	99	0.0994	0.0495	63	0.1022	0.0478	40	0.1081	0.0549	54	0.0571
267	0.0986	0.0707	55	0.0862	0.0636	31	0.0891	0.0467	42	0.0669	0.0562	31	0.0772	0.0457	49	0.1084	0.0471	57	0.1114	0.0594	39	0.07	0.0486	21	0.0773	0.0485	56	0.0553	0.049	32	0.0977	0.0579	38	0.1128	0.0566	51	0.0758	0.0472	98	0.1086	0.0563	63	0.0996	0.0445	41	0.1011	0.0609	54	0.0547
268	0.1002	0.0717	55	0.0814	0.061	30	0.0877	0.0492	42	0.0825	0.0663	31	0.0778	0.0455	50	0.0957	0.0476	58	0.114	0.0549	39	0.0686	0.0465	21	0.0757	0.0519	54	0.0615	0.051	32	0.0957	0.0526	38	0.1085	0.0542	49	0.0702	0.0457	98	0.1052	0.0456	62	0.0929	0.0359	43	0.1096	0.0572	55	0.0525
269	0.0852	0.0656	55	0.0725	0.0635	30	0.091	0.0488	43	0.0952	0.0682	31	0.0827	0.044	51	0.1005	0.0494	59	0.1127	0.0495	38	0.0645	0.0475	21	0.0684	0.0477	54	0.07	0.0486	32	0.0952	0.0537	38	0.1084	0.0511	50	0.0707	0.0453	98	0.0972	0.0462	63	0.097	0.041	42	0.1104	0.056	56	0.0564
270	0.0794	0.0559	55	0.0884	0.0673	30	0.0986	0.0495	45	0.0741	0.062	31	0.0836	0.0454	51	0.1015	0.0481	58	0.1124	0.0523	38	0.066	0.0426	21	0.0683	0.0468	55	0.0615	0.0455	32	0.0955	0.0532	38	0.1152	0.0527	50	0.0704	0.0502	98	0.0987	0.0447	63	0.0912	0.0424	43	0.1	0.0576	56	0.0611
271	0.0901	0.0591	55	0.0854	0.0616	30	0.0971	0.0472	42	0.0664	0.0565	31	0.0731	0.0416	51	0.0957	0.0438	59	0.107	0.0518	38	0.0678	0.0441	21	0.0775	0.0489	53	0.0515	0.0367	32	0.0903	0.0535	38	0.1015	0.0465	51	0.0744	0.0479	98	0.0985	0.05	65	0.0959	0.0441	43	0.0957	0.0535	56	0.0558
272	0.0912	0.0582	55	0.0856	0.0663	30	0.0982	0.0427	43	0.0582	0.0523	31	0.0792	0.0467	51	0.1008	0.0449	57	0.1082	0.0554	38	0.0764	0.0506	21	0.0683	0.0456	49	0.0409	0.0352	32	0.0966	0.0532	36	0.1079	0.0536	51	0.0784	0.0466	99	0.0987	0.0425	65	0.0974	0.0472	43	0.0986	0.0611	57	0.0519
273	0.097	0.0673	58	0.0841	0.0636	30	0.0997	0.0519	41	0.061	0.0585	31	0.0811	0.0438	51	0.1005	0.0477	57	0.1133	0.054	40	0.0813	0.0516	21	0.0691	0.0509	50	0.0503	0.0405	32	0.1062	0.059	35	0.101	0.0448	52	0.0784	0.0461	97	0.0986	0.049	65	0.0986	0.0438	43	0.1095	0.0632	59	0.06
274	0.0966	0.0669	59	0.09	0.0683	30	0.0909	0.0424	42	0.0452	0.039	31	0.0892	0.0513	50	0.1008	0.0483	57	0.1161	0.0597	40	0.0747	0.0488	21	0.0745	0.0562	49	0.0561	0.0517	30	0.1082	0.0583	34	0.1102	0.0509	53	0.0802	0.0496	95	0.0965	0.0463	63	0.0941	0.0423	43	0.1088	0.0563	60	0.0539
275	0.0952	0.0693	59	0.0849	0.0673	30	0.0921	0.0496	42	0.0591	0.0471	31	0.0803	0.045	51	0.1041	0.0425	59	0.1132	0.0666	40	0.0737	0.0476	21	0.0772	0.0545	49	0.0597	0.0456	30	0.1081	0.0543	34	0.1068	0.054	54	0.0808	0.0466	96	0.0994	0.0422	63	0.0887	0.0436	44	0.1017	0.0592	61	0.0577
276	0.1037	0.0693	60	0.0854	0.0591	30	0.094	0.0487	42	0.0706	0.052	31	0.0813	0.0443	52	0.1031	0.0431	60	0.1134	0.0653	38	0.0724	0.0576	19	0.0743	0.0496	49	0.0547	0.0415	30	0.1072	0.0491	34	0.1112	0.054	54	0.0793	0.0469	96	0.1014	0.0436	62	0.0891	0.0455	45	0.0986	0.0617	59	0.0619
277	0.0968	0.0728	60	0.0824	0.0642	30	0.0881	0.0463	42	0.0868	0.0541	31	0.0797	0.0415	51	0.1015	0.0467	63	0.1203	0.0688	37	0.0672	0.0428	20	0.0707	0.0483	49	0.0544	0.0432	30	0.1072	0.05	36	0.1095	0.0528	54	0.0835	0.0518	95	0.1039	0.0413	61	0.0956	0.0414	45	0.1002	0.059	59	0.0547
278	0.0951	0.0637	60	0.076	0.0626	30	0.0922	0.0475	45	0.091	0.0587	32	0.0843	0.0465	52	0.098	0.0463	63	0.0962	0.059	36	0.0537	0.0471	20	0.076	0.0505	46	0.0676	0.0489	30	0.1128	0.0498	36	0.112	0.0483	54	0.0791	0.0496	94	0.1038	0.0394	63	0.0868	0.0465	45	0.0957	0.0602	58	0.0622
279	0.0937	0.0691	59	0.0708	0.0591	30	0.0819	0.0438	44	0.0964	0.0559	33	0.0844	0.0416	51	0.0933	0.0471	63	0.0987	0.0583	36	0.0641	0.0562	20	0.0742	0.0501	46	0.068	0.0511	30	0.0939	0.049	37	0.1171	0.0502	52	0.0836	0.0507	89	0.1082	0.0384	61	0.0886	0.0503	44	0.0893	0.0569	58	0.0581
280	0.0885	0.0651	59	0.0766	0.0683	30	0.0843	0.0437	44	0.1024	0.0572	33	0.0806	0.0402	51	0.0908	0.0451	64	0.0986	0.0523	36	0.0649	0.0457	19	0.0674	0.0517	45	0.0644	0.0444	30	0.0998	0.0483	37	0.108	0.0494	52	0.0825	0.0522	90	0.107	0.0392	62	0.0899	0.0455	42	0.0983	0.0546	58	0.0572
281	0.0969	0.0652	58	0.0693	0.0601	30	0.0852	0.0525	45	0.0979	0.0533	33	0.0821	0.0402	49	0.0985	0.0453	63	0.0913	0.0499	36	0.0614	0.043	19	0.066	0.049	45	0.0691	0.0505	30	0.1042	0.0535	37	0.1079	0.053	56	0.0786	0.049	88	0.1077	0.0392	61	0.0849	0.046	43	0.105	0.0597	58	0.0565
282	0.0926	0.0681	57	0.0791	0.0588	30	0.0886	0.0507	45	0.106	0.0545	33	0.0887	0.0467	49	0.1024	0.0485	63	0.0916	0.055	36	0.057	0.0455	19	0.0721	0.0522	43	0.0709	0.0488	30	0.1062	0.0555	37	0.1095	0.0566	52	0.0741	0.0499	88	0.1048	0.0393	60	0.0825	0.0448	41	0.1081	0.0624	59	0.0595
283	0.1106	0.0661	56	0.0794	0.0609	31	0.096	0.053	48	0.0988	0.0545	34	0.0885	0.0487	48	0.1008	0.0446	60	0.1011	0.0522	36	0.0552	0.0335	19	0.0699	0.0489	42	0.0693	0.0481	30	0.1042	0.0537	37	0.1044	0.0562	49	0.0727	0.0473	89	0.1022	0.0436	60	0.0835	0.0465	41	0.1091	0.0564	58	0.0615
284	0.1109	0.069	57	0.0818	0.0657	31	0.098	0.0449	49	0.0972	0.0498	34	0.0855	0.0444	48	0.0989	0.0428	62	0.1157	0.0591	36	0.0531	0.0361	19	0.0673	0.0461	40	0.072	0.05	30	0.109	0.0502	37	0.1166	0.0615	49	0.0656	0.0464	88	0.102	0.0492	59	0.086	0.0431	41	0.1038	0.0589	58	0.0589
285	0.0982	0.0712	56	0.0795	0.0639	32	0.0902	0.0513	50	0.096	0.0522	37	0.0875	0.04	48	0.0973	0.0481	63	0.1114	0.0562	37	0.059	0.0433	19	0.0631	0.0423	40	0.0706	0.048	30	0.1082	0.042	37	0.1083	0.0601	50	0.066	0.047	88	0.1081	0.0478	59	0.0915	0.053	41	0.1001	0.0535	59	0.0553
286	0.0956	0.0686	56	0.0819	0.0655	32	0.0924	0.0454	50	0.0929	0.0511	38	0.0918	0.0465	49	0.0949	0.0472	63	0.1072	0.0598	38	0.0576	0.0449	19	0.0674	0.047	39	0.0747	0.0468	31	0.1037	0.0481	37	0.105	0.0603	50	0.0713	0.0479	89	0.1038	0.0447	60	0.0945	0.0389	41	0.1028	0.0557	60	0.0614
287	0.1044	0.0768	57	0.0869	0.0655	32	0.0945	0.0514	50	0.0921	0.0516	38	0.0835	0.0463	49	0.1033	0.0414	64	0.1103	0.0551	38	0.0673	0.0612	19	0.0716	0.0502	41	0.0814	0.049	31	0.1069	0.0503	39	0.0953	0.0535	51	0.0706	0.0447	90	0.1006	0.0459	58	0.0961	0.0412	41	0.1	0.0577	61	0.0661
288	0.0915	0.0654	57	0.082	0.068	32	0.0912	0.0541	50	0.0931	0.0507	38	0.0781	0.0466	51	0.0994	0.0445	65	0.1093	0.0584	36	0.0564	0.0512	20	0.0733	0.0489	39	0.0736	0.0457	32	0.0945	0.0501	39	0.1034	0.055	51	0.0708	0.0451	92	0.0993	0.0441	58	0.102	0.0411	41	0.1091	0.0524	61	0.055
289	0.102	0.0759	57	0.0919	0.0721	31	0.0864	0.0507	51	0.1014	0.052	38	0.0833	0.047	51	0.1066	0.0435	63	0.1143	0.0608	34	0.0615	0.0446	20	0.0741	0.0518	39	0.0669	0.0382	32	0.0993	0.0517	40	0.097	0.046	52	0.0781	0.0492	97	0.1008	0.0434	58	0.0999	0.0422	41	0.118	0.0546	62	0.0512
290	0.0945	0.0676	56	0.0817	0.0692	31	0.0959	0.0559	51	0.0904	0.0544	36	0.0855	0.0476	49	0.1025	0.0492	61	0.1124	0.0647	33	0.0578	0.0457	20	0.0728	0.0514	39	0.0674	0.0512	34	0.1014	0.0559	40	0.1039	0.0471	50	0.0713	0.0469	96	0.1051	0.0466	59	0.0889	0.0448	41	0.1111	0.059	60	0.0616
291	0.1061	0.0738	55	0.0769	0.0706	31	0.0905	0.0527	51	0.1032	0.0599	35	0.0852	0.0404	49	0.1024	0.0479	61	0.1105	0.0605	35	0.0579	0.0478	20	0.0674	0.0447	39	0.079	0.0549	34	0.094	0.0529	40	0.1056	0.0534	50	0.0721	0.0445	94	0.1048	0.0464	59	0.0862	0.0439	42	0.108	0.06	61	0.0619
292	0.1017	0.0689	55	0.0732	0.0646	31	0.0905	0.0502	50	0.0915	0.0565	35	0.0779	0.0417	50	0.0917	0.0476	56	0.1124	0.0622	35	0.0631	0.0538	20	0.0721	0.0604	40	0.0704	0.0574	34	0.0935	0.0499	40	0.1151	0.0482	50	0.0731	0.045	94	0.1021	0.0489	60	0.0893	0.0504	41	0.1031	0.0616	61	0.0606
293	0.1049	0.0624	55	0.0744	0.0641	31	0.0927	0.0467	49	0.0923	0.0616	35	0.0785	0.0424	51	0.0997	0.0426	56	0.1148	0.0697	34	0.0681	0.0539	20	0.0727	0.0456	41	0.0772	0.0534	34	0.0973	0.0507	39	0.1199	0.0496	51	0.0736	0.0441	95	0.1013	0.0503	60	0.0959	0.0467	41	0.1086	0.0726	61	0.0601
294	0.1159	0.0698	54	0.077	0.0649	32	0.0919	0.0491	48	0.0882	0.0608	35	0.0794	0.0392	51	0.0979	0.0447	59	0.1072	0.0708	34	0.0587	0.0492	22	0.0711	0.0481	44	0.081	0.0589	34	0.1003	0.0499	39	0.1075	0.0452	46	0.0743	0.0432	94	0.1	0.0492	62	0.0987	0.0419	41	0.103	0.0659	60	0.0612
295	0.1009	0.0707	53	0.0676	0.0571	32	0.0904	0.0479	49	0.0816	0.0554	35	0.0865	0.0404	50	0.0885	0.0462	59	0.1062	0.077	33	0.0646	0.0506	22	0.074	0.0479	43	0.0801	0.0606	34	0.1045	0.0528	39	0.1065	0.0504	48	0.073	0.0426	94	0.097	0.0485	63	0.0983	0.04	40	0.1002	0.0643	60	0.0569
296	0.1034	0.0674	53	0.0785	0.0631	32	0.0895	0.0511	49	0.0734	0.0546	35	0.0826	0.0492	50	0.0924	0.0455	59	0.0969	0.0618	33	0.0678	0.0599	22	0.0724	0.0466	43	0.0694	0.0596	32	0.0994	0.0509	39	0.1126	0.0542	48	0.0715	0.0452	94	0.0907	0.048	64	0.095	0.0426	40	0.0979	0.0679	60	0.0596
297	0.0984	0.0714	54	0.0755	0.0664	33	0.095	0.0554	51	0.0801	0.0557	33	0.0763	0.0474	50	0.0957	0.0438	57	0.0939	0.0655	33	0.0606	0.05	22	0.0755	0.0463	45	0.0677	0.0614	32	0.101	0.048	40	0.1158	0.0528	48	0.0738	0.0459	95	0.0944	0.0453	68	0.0996	0.0405	41	0.092	0.0609	59	0.0554
298	0.0882	0.0656	55	0.0752	0.0703	33	0.1038	0.0499	51	0.0829	0.0572	34	0.0807	0.0452	50	0.1022	0.0489	53	0.0934	0.0624	33	0.0553	0.0476	22	0.0781	0.044	46	0.0676	0.0528	32	0.1033	0.0524	40	0.1045	0.0435	49	0.0762	0.0464	96	0.1012	0.0462	70	0.1033	0.0408	41	0.093	0.0608	57	0.0539
299	0.0781	0.0623	53	0.0837	0.0727	34	0.0949	0.0526	51	0.0835	0.0568	33	0.0813	0.0413	50	0.1023	0.0486	54	0.0943	0.0636	31	0.0608	0.0458	22	0.0791	0.042	47	0.0705	0.0615	32	0.0983	0.0546	39	0.1116	0.0553	47	0.0774	0.0488	97	0.0992	0.0458	66	0.0982	0.0417	41	0.0994	0.0652	57	0.0531
300	0.0832	0.0691	54	0.0826	0.0733	34	0.0911	0.044	50	0.075	0.0523	35	0.0827	0.044	50	0.1103	0.0446	53	0.1109	0.0666	29	0.0582	0.0469	22	0.0826	0.0433	46	0.0623	0.0459	32	0.0959	0.0536	37	0.1118	0.0504	48	0.0772	0.0461	98	0.1084	0.0412	66	0.1022	0.0407	42	0.0928	0.0602	57	0.0624
301	0.0936	0.064	55	0.0909	0.0708	34	0.0883	0.0478	49	0.0833	0.0597	34	0.0806	0.0439	51	0.1025	0.044	54	0.1013	0.058	29	0.0648	0.0523	22	0.0913	0.0493	49	0.0663	0.0508	32	0.0953	0.0534	37	0.1075	0.0498	47	0.0791	0.0438	97	0.1072	0.0402	65	0.0977	0.041	42	0.0875	0.0602	57	0.0582
302	0.0979	0.0698	53	0.0824	0.0625	34	0.0947	0.0496	51	0.0876	0.0585	34	0.0829	0.0474	50	0.0942	0.0443	52	0.0961	0.0583	30	0.0657	0.0471	22	0.0813	0.0458	49	0.0564	0.0445	33	0.0999	0.0508	37	0.097	0.0565	46	0.0796	0.0471	95	0.1096	0.041	64	0.097	0.0393	42	0.0903	0.062	58	0.0592
303	0.1031	0.0711	54	0.0855	0.0633	36	0.0951	0.049	51	0.0823	0.0552	34	0.0853	0.0455	50	0.093	0.0482	51	0.1023	0.059	30	0.064	0.0422	22	0.0767	0.0487	49	0.0591	0.0451	33	0.0903	0.0501	37	0.107	0.0556	47	0.0735	0.0464	97	0.1112	0.0379	58	0.0973	0.0421	42	0.095	0.0616	59	0.0572
304	0.1074	0.0739	55	0.073	0.0681	32	0.0894	0.0529	51	0.0793	0.0516	34	0.0893	0.0454	50	0.091	0.0467	52	0.1127	0.0599	30	0.0617	0.0487	23	0.0767	0.0476	49	0.0452	0.0347	33	0.0963	0.0523	37	0.1065	0.0561	48	0.0735	0.0465	96	0.1089	0.0421	58	0.0938	0.0413	42	0.1025	0.0616	56	0.062
305	0.1116	0.0672	55	0.0801	0.0689	32	0.0938	0.047	51	0.0731	0.0552	34	0.0854	0.0457	52	0.0921	0.0476	51	0.1104	0.0591	30	0.059	0.057	23	0.0774	0.0477	51	0.0499	0.0372	32	0.1104	0.0512	36	0.1112	0.0559	49	0.0808	0.0527	96	0.1047	0.0451	60	0.0975	0.0467	40	0.1111	0.0671	56	0.06
306	0.1087	0.0648	54	0.0772	0.0703	32	0.0877	0.049	49	0.0771	0.0515	34	0.0874	0.0457	52	0.0934	0.0494	50	0.1039	0.0624	28	0.0552	0.051	23	0.0665	0.0454	49	0.056	0.0402	32	0.0981	0.0505	36	0.1139	0.0551	49	0.0734	0.0447	97	0.1018	0.0424	59	0.1014	0.0462	40	0.0944	0.0564	56	0.051
307	0.1016	0.0686	51	0.0775	0.0699	32	0.0981	0.0484	50	0.0898	0.0498	34	0.0829	0.043	52	0.098	0.0493	48	0.113	0.0695	30	0.053	0.0435	23	0.0722	0.0485	52	0.0538	0.0399	32	0.1071	0.0496	37	0.1068	0.0595	48	0.0745	0.0451	98	0.1029	0.0457	59	0.0985	0.0413	40	0.0912	0.0569	56	0.053
308	0.0939	0.0632	50	0.0754	0.068	32	0.1012	0.046	50	0.0883	0.0504	33	0.0771	0.038	50	0.0886	0.0474	46	0.103	0.0594	30	0.0571	0.0416	23	0.0739	0.0469	50	0.073	0.0522	32	0.104	0.0535	38	0.122	0.0553	48	0.077	0.0478	98	0.103	0.0442	59	0.0966	0.0409	40	0.0882	0.0585	56	0.0577
309	0.0992	0.0672	52	0.08	0.0696	33	0.0976	0.0481	49	0.0885	0.0506	33	0.0804	0.0436	48	0.0964	0.047	48	0.0932	0.0585	32	0.0541	0.0399	21	0.072	0.0463	50	0.0729	0.0503	32	0.1059	0.0568	38	0.1218	0.06	48	0.0753	0.0476	102	0.0986	0.0438	61	0.0998	0.0407	40	0.0882	0.0604	57	0.0626
310	0.0944	0.06	53	0.0799	0.0598	33	0.0949	0.0491	49	0.0865	0.0578	34	0.0752	0.0419	48	0.0906	0.047	48	0.0938	0.0557	32	0.0475	0.0371	21	0.0771	0.0498	49	0.0747	0.0486	33	0.097	0.0527	38	0.1265	0.0545	51	0.0777	0.0472	103	0.1029	0.0456	63	0.0967	0.039	40	0.0927	0.0635	57	0.0562
311	0.0915	0.0673	54	0.0873	0.0717	34	0.092	0.0462	50	0.094	0.0531	35	0.0785	0.0434	48	0.0934	0.047	47	0.0974	0.0571	32	0.0589	0.0491	21	0.075	0.0428	48	0.083	0.0481	31	0.1024	0.0538	38	0.1147	0.0548	54	0.0795	0.0465	100	0.1051	0.0427	62	0.0926	0.0408	40	0.0992	0.0628	57	0.0556
312	0.0932	0.0652	55	0.0928	0.073	34	0.0928	0.0496	49	0.0996	0.0555	34	0.0852	0.0424	46	0.0929	0.0443	47	0.1186	0.0715	32	0.0576	0.0453	19	0.0735	0.0435	50	0.0766	0.0512	31	0.0996	0.0518	38	0.12	0.0533	55	0.0814	0.0442	99	0.0992	0.0451	62	0.0927	0.0357	40	0.1019	0.0605	56	0.0546
313	0.0947	0.0655	56	0.0848	0.0659	34	0.0922	0.0518	50	0.0972	0.0543	36	0.0901	0.0409	47	0.094	0.0459	46	0.1112	0.065	30	0.0613	0.0469	19	0.0767	0.0445	49	0.0732	0.0495	29	0.1011	0.0511	39	0.1067	0.0505	55	0.0815	0.0478	100	0.0983	0.0426	62	0.0975	0.0399	40	0.1025	0.0602	55	0.0563
314	0.1022	0.0636	56	0.0682	0.0508	34	0.0883	0.0503	51	0.1021	0.0523	37	0.082	0.0424	47	0.0923	0.0475	48	0.1165	0.0644	31	0.0621	0.0479	19	0.071	0.0493	50	0.0729	0.0494	29	0.0994	0.052	40	0.1159	0.0508	55	0.0837	0.0495	100	0.1103	0.043	63	0.095	0.0395	40	0.1055	0.0571	53	0.0575
315	0.094	0.0679	59	0.0781	0.0591	33	0.0871	0.0497	51	0.1052	0.0515	37	0.0906	0.0437	46	0.094	0.0487	47	0.1011	0.0618	29	0.0669	0.0507	19	0.0683	0.0499	50	0.0708	0.0437	29	0.0921	0.051	39	0.1153	0.0586	56	0.081	0.0497	99	0.1061	0.0379	62	0.1008	0.0371	40	0.1078	0.0518	54	0.0541
316	0.1008	0.0668	60	0.0744	0.0556	33	0.092	0.0547	49	0.0996	0.05	37	0.0872	0.0438	46	0.0953	0.0486	46	0.0953	0.0591	29	0.0681	0.0562	19	0.0726	0.0484	52	0.0737	0.0482	29	0.0993	0.0542	39	0.113	0.0558	57	0.0814	0.0475	95	0.1129	0.0435	61	0.0977	0.0426	39	0.1084	0.0546	54	0.0507
317	0.1001	0.0686	59	0.0728	0.0493	33	0.0887	0.0527	47	0.091	0.0474	37	0.089	0.0436	46	0.0913	0.0477	46	0.0924	0.0552	29	0.0586	0.0516	19	0.0714	0.045	52	0.0723	0.0513	30	0.094	0.0523	39	0.1171	0.0555	59	0.0798	0.0466	97	0.1072	0.0422	62	0.0943	0.0405	39	0.1025	0.0596	55	0.0542
318	0.1023	0.071	58	0.0717	0.0561	33	0.0986	0.0515	49	0.0836	0.0561	37	0.0894	0.0436	47	0.0763	0.0458	47	0.1083	0.0579	29	0.0511	0.0462	19	0.0742	0.0435	53	0.0569	0.047	30	0.0969	0.0532	39	0.1115	0.0523	61	0.0834	0.0495	96	0.1073	0.038	62	0.0876	0.0416	42	0.0991	0.0589	54	0.0578
319	0.1063	0.0757	57	0.0799	0.0645	33	0.089	0.0499	48	0.0915	0.0534	37	0.089	0.0421	48	0.0836	0.0497	47	0.1054	0.0629	29	0.0634	0.0578	19	0.0747	0.0461	52	0.0668	0.0479	30	0.0988	0.0466	39	0.1041	0.054	62	0.0824	0.0462	95	0.1094	0.0378	62	0.0889	0.0418	43	0.1062	0.0602	54	0.0611
320	0.1069	0.0752	53	0.081	0.0638	33	0.07	0.0472	49	0.0887	0.05	37	0.0587	0.054	48	0.069	0.0484	49	0.0976	0.0613	30	0.0555	0.0585	19	0.0387	0.0409	53	0.0794	0.0544	30	0.1046	0.0494	39	0.092	0.053	61	0.0796	0.0461	95	0.0909	0.0456	59	0.0798	0.0384	39	0.1147	0.0606	55	0.0288
321	0.1036	0.0694	52	0.0832	0.0681	33	0.0824	0.0647	50	0.0962	0.0538	38	0.0605	0.0536	50	0.0679	0.0435	50	0.1045	0.0586	30	0.0657	0.0546	19	0.0725	0.0683	52	0.0864	0.0571	30	0.1041	0.0489	39	0.0903	0.0568	61	0.0786	0.0495	93	0.0903	0.0461	56	0.0796	0.0331	40	0.1117	0.0588	55	0.0271
322	0.1314	0.0707	52	0.0893	0.0714	31	0.1037	0.0531	50	0.1213	0.0588	38	0.0939	0.0557	51	0.1098	0.0495	46	0.1128	0.0623	31	0.0692	0.0514	18	0.0761	0.057	53	0.0913	0.0509	28	0.1293	0.0575	39	0.1157	0.0626	59	0.0805	0.0504	92	0.0878	0.0475	54	0.0814	0.0375	40	0.1003	0.0628	55	0.0411
323	0.151	0.0752	52	0.1089	0.0771	31	0.1178	0.0592	48	0.1352	0.0614	38	0.1159	0.0616	51	0.1261	0.0489	45	0.1161	0.071	31	0.0731	0.0492	18	0.0584	0.0424	53	0.0878	0.0591	28	0.1382	0.0582	38	0.1322	0.0612	58	0.0767	0.0465	92	0.1	0.0524	56	0.0775	0.0373	40	0.0948	0.0599	56	0.0485
324	0.1767	0.0787	52	0.1193	0.0765	31	0.1244	0.0645	49	0.1299	0.0688	38	0.0963	0.0578	53	0.1295	0.0567	47	0.1218	0.0781	30	0.0681	0.0562	18	0.0493	0.0371	53	0.0913	0.0628	28	0.1355	0.0703	39	0.1421	0.0624	55	0.0726	0.0424	93	0.1071	0.0538	57	0.0664	0.0419	40	0.0946	0.0617	57	0.0593
325	0.1863	0.0746	56	0.1305	0.0821	31	0.1238	0.0636	49	0.1128	0.0717	38	0.1018	0.0556	53	0.1287	0.0555	47	0.1148	0.0789	30	0.0647	0.0491	18	0.0609	0.0429	53	0.0939	0.0619	28	0.1394	0.0588	39	0.1685	0.0626	56	0.0787	0.0493	94	0.0932	0.0519	59	0.0741	0.0468	40	0.0956	0.0595	55	0.0698
326	0.1699	0.0786	57	0.13	0.0863	30	0.1393	0.0729	48	0.0995	0.0704	38	0.0976	0.0601	54	0.1273	0.0556	48	0.109	0.0853	28	0.0524	0.0425	19	0.0647	0.0501	53	0.1048	0.073	30	0.1363	0.064	39	0.1459	0.0708	56	0.0773	0.0517	95	0.097	0.0589	58	0.0752	0.0475	40	0.0871	0.0602	55	0.0596
327	0.1591	0.0835	56	0.138	0.0852	29	0.1479	0.0733	48	0.118	0.071	39	0.1066	0.0603	57	0.1279	0.0577	49	0.1078	0.0759	28	0.0659	0.0455	19	0.0718	0.053	54	0.1053	0.0758	30	0.1374	0.0622	37	0.1586	0.0708	54	0.0764	0.0492	97	0.0942	0.055	58	0.0755	0.0429	40	0.075	0.0504	55	0.0526
328	0.1659	0.0704	64	0.148	0.0873	30	0.1461	0.0667	50	0.1296	0.0724	39	0.1345	0.0659	55	0.1312	0.0593	53	0.0963	0.0677	27	0.0628	0.0466	19	0.0634	0.0494	51	0.1176	0.0605	30	0.1383	0.0612	37	0.1603	0.068	54	0.0747	0.0467	98	0.0913	0.0493	60	0.0844	0.0414	40	0.0753	0.0533	55	0.0441
329	0.1609	0.0704	68	0.1505	0.0777	31	0.1434	0.0564	51	0.1463	0.0618	41	0.1437	0.0618	54	0.1385	0.0551	53	0.0915	0.0679	27	0.0669	0.0536	19	0.0654	0.0488	51	0.1356	0.0605	30	0.14	0.0587	38	0.1685	0.0588	55	0.0687	0.0457	98	0.0843	0.0499	59	0.0733	0.0463	41	0.0802	0.0491	54	0.0424
330	0.1592	0.0585	75	0.1469	0.0808	34	0.1414	0.0543	53	0.1499	0.0614	40	0.1356	0.0591	54	0.1355	0.0567	51	0.0837	0.059	27	0.0431	0.0353	19	0.0624	0.0429	50	0.1396	0.0614	31	0.1406	0.0595	39	0.1784	0.0532	56	0.0735	0.0489	96	0.0927	0.0452	59	0.0728	0.0473	41	0.0791	0.048	53	0.0351
331	0.1497	0.0596	79	0.1554	0.0765	33	0.1392	0.0549	54	0.1472	0.0619	40	0.1396	0.0526	54	0.1322	0.0477	52	0.0879	0.051	28	0.046	0.036	19	0.0607	0.0411	48	0.1357	0.0623	31	0.1366	0.0561	39	0.1684	0.0538	55	0.0755	0.0496	97	0.0862	0.0471	61	0.0752	0.0453	41	0.0727	0.0456	53	0.0439
332	0.1505	0.0599	81	0.1557	0.0756	31	0.1386	0.0448	50	0.1409	0.0568	39	0.1371	0.0536	53	0.1286	0.0441	54	0.087	0.0605	30	0.0508	0.0308	20	0.0633	0.0436	48	0.1422	0.0602	32	0.1413	0.0643	35	0.176	0.0488	53	0.079	0.0465	96	0.0903	0.043	61	0.0735	0.0428	41	0.0786	0.0452	53	0.0404
333	0.1493	0.0609	77	0.1547	0.0735	32	0.1312	0.0443	52	0.1449	0.0563	39	0.1369	0.0509	52	0.1299	0.0499	55	0.084	0.0622	30	0.0513	0.0425	20	0.0614	0.0403	49	0.1436	0.0592	31	0.1498	0.0589	36	0.1731	0.0406	52	0.0785	0.0493	94	0.0892	0.0406	61	0.0814	0.0426	43	0.0771	0.0471	55	0.0408
334	0.1356	0.0564	78	0.1541	0.069	33	0.1208	0.0528	54	0.1432	0.049	37	0.1314	0.0463	54	0.1329	0.0442	54	0.0865	0.0579	32	0.0415	0.0345	19	0.0564	0.0383	48	0.1422	0.0542	30	0.1473	0.0614	37	0.1634	0.0482	48	0.0761	0.0475	93	0.0901	0.0414	60	0.0832	0.0447	44	0.0759	0.0477	56	0.0438
335	0.1251	0.0602	80	0.1475	0.0627	35	0.1198	0.0454	52	0.1436	0.0448	38	0.1337	0.0439	56	0.1293	0.0473	54	0.0882	0.0521	32	0.0554	0.0507	19	0.0556	0.0402	48	0.1394	0.0538	30	0.1487	0.0555	38	0.1625	0.0488	47	0.0823	0.0498	94	0.0921	0.0466	63	0.0868	0.04	44	0.0759	0.0481	57	0.0431
336	0.1215	0.0553	79	0.1579	0.0618	33	0.1185	0.0441	52	0.1398	0.0498	38	0.1306	0.0452	55	0.1315	0.0473	61	0.094	0.0558	33	0.0475	0.041	19	0.0487	0.0367	47	0.1313	0.0551	32	0.1446	0.0584	39	0.1697	0.0523	50	0.0827	0.0503	96	0.0902	0.0442	63	0.0877	0.0413	42	0.0781	0.0504	57	0.0454
337	0.1248	0.0566	78	0.1534	0.0659	34	0.1201	0.0475	49	0.136	0.0525	39	0.1273	0.0453	56	0.1252	0.0423	63	0.0904	0.0573	34	0.0435	0.0325	19	0.0535	0.041	48	0.1285	0.053	34	0.1442	0.0567	39	0.1578	0.0375	55	0.0768	0.048	94	0.0918	0.0404	63	0.0903	0.0422	42	0.0771	0.0448	57	0.0481
338	0.1256	0.0572	79	0.1512	0.0587	37	0.1159	0.0437	49	0.1383	0.0478	40	0.1326	0.0437	57	0.1225	0.0464	63	0.092	0.0521	34	0.0424	0.0376	19	0.0548	0.0408	51	0.1224	0.0512	34	0.1453	0.0489	39	0.1626	0.0493	56	0.0744	0.048	96	0.0929	0.0432	63	0.0871	0.0358	42	0.0741	0.049	57	0.0542
339	0.1273	0.0611	78	0.1455	0.0622	40	0.126	0.0493	50	0.1376	0.0486	40	0.1292	0.0437	61	0.1237	0.0425	63	0.0895	0.0536	35	0.0398	0.033	19	0.0586	0.036	53	0.1249	0.0523	34	0.1444	0.0474	39	0.1637	0.0492	57	0.0747	0.047	96	0.095	0.0406	59	0.0933	0.0423	42	0.0769	0.0498	58	0.0458
340	0.1306	0.0618	78	0.1409	0.0605	40	0.1239	0.0419	52	0.1405	0.0464	41	0.1299	0.0434	64	0.1272	0.0402	67	0.0823	0.0552	36	0.0445	0.041	19	0.0488	0.0365	53	0.1276	0.0538	35	0.1425	0.0478	39	0.1639	0.0443	56	0.0789	0.0454	94	0.0911	0.0436	60	0.0906	0.0413	41	0.0836	0.0479	59	0.0495
341	0.1331	0.0606	79	0.1464	0.0668	39	0.1234	0.0483	51	0.1452	0.0448	44	0.132	0.0366	66	0.1276	0.0426	69	0.0855	0.051	33	0.0431	0.0389	19	0.0529	0.0367	55	0.1315	0.0495	33	0.1419	0.0483	41	0.1561	0.05	53	0.0814	0.0423	93	0.1023	0.044	63	0.0875	0.0434	42	0.0791	0.0464	57	0.0476
342	0.1355	0.0564	80	0.1303	0.0632	38	0.1152	0.0514	47	0.1362	0.0464	43	0.1269	0.0431	69	0.1274	0.0362	70	0.077	0.0508	35	0.0453	0.0337	19	0.0533	0.0408	55	0.1313	0.04	33	0.1402	0.0455	42	0.1595	0.0434	54	0.0791	0.0432	93	0.0954	0.0439	66	0.0888	0.0416	42	0.0797	0.0496	57	0.052
343	0.127	0.0639	80	0.1287	0.0694	40	0.1202	0.0444	47	0.1377	0.0448	43	0.1299	0.0383	72	0.1315	0.0348	73	0.0834	0.0525	34	0.0384	0.0326	20	0.0537	0.0381	53	0.1294	0.046	34	0.142	0.0464	42	0.1535	0.0462	53	0.0835	0.0471	92	0.0972	0.0426	65	0.0901	0.0404	42	0.073	0.0438	55	0.0534
344	0.1283	0.0637	80	0.1327	0.075	41	0.124	0.0483	48	0.1314	0.0449	40	0.1264	0.0402	68	0.1281	0.0378	72	0.0786	0.0502	34	0.0504	0.039	21	0.0488	0.0363	55	0.1288	0.0438	34	0.1402	0.0471	43	0.1533	0.0463	53	0.0787	0.0448	91	0.1016	0.0449	65	0.0832	0.0406	42	0.0708	0.0488	52	0.0531
345	0.1305	0.0644	79	0.1353	0.0743	41	0.1213	0.0428	49	0.1359	0.0491	40	0.1228	0.0449	69	0.1275	0.0352	67	0.0789	0.0515	34	0.0406	0.0318	21	0.0522	0.0399	54	0.1288	0.0459	34	0.1334	0.0476	44	0.158	0.0427	56	0.0776	0.0488	91	0.1035	0.0498	64	0.0892	0.0396	42	0.0783	0.0508	52	0.0509
346	0.1206	0.0653	76	0.1347	0.0705	41	0.117	0.0464	49	0.1314	0.0514	40	0.1183	0.0466	67	0.1255	0.0392	67	0.0772	0.0476	34	0.0403	0.0326	21	0.0508	0.0378	54	0.1302	0.0418	34	0.1331	0.0493	42	0.1545	0.0468	54	0.0817	0.0478	90	0.0992	0.0472	63	0.0926	0.0399	41	0.0787	0.0484	52	0.0538
347	0.1238	0.0633	77	0.1301	0.0679	42	0.1234	0.0453	51	0.1342	0.0428	40	0.1192	0.0459	66	0.1292	0.0369	67	0.0816	0.0521	34	0.0425	0.033	22	0.0491	0.0335	54	0.1294	0.0481	34	0.1332	0.0506	42	0.1588	0.0389	57	0.0861	0.0491	92	0.1007	0.0497	58	0.0855	0.0435	41	0.0749	0.0493	53	0.0461
348	0.1318	0.0584	76	0.1428	0.0629	39	0.1181	0.0476	53	0.1308	0.0475	41	0.1212	0.0483	68	0.1252	0.0407	68	0.0853	0.0518	35	0.0482	0.0306	23	0.049	0.0382	55	0.1349	0.0441	31	0.13	0.0491	42	0.1506	0.0419	56	0.0859	0.0492	90	0.097	0.0445	59	0.0864	0.0408	41	0.0695	0.0453	53	0.0514
349	0.1234	0.0611	76	0.1379	0.0653	39	0.1166	0.0439	56	0.133	0.0403	40	0.1151	0.044	68	0.1259	0.0404	63	0.0824	0.0533	34	0.0448	0.0335	23	0.046	0.0296	57	0.1315	0.0469	31	0.1329	0.0477	42	0.1542	0.0387	60	0.0844	0.0478	89	0.0951	0.0433	57	0.0833	0.0387	41	0.0796	0.0502	53	0.0521
350	0.1161	0.0653	74	0.1219	0.0603	37	0.0883	0.0508	57	0.1237	0.0551	39	0.079	0.0473	68	0.0856	0.0464	64	0.0814	0.0539	34	0.0548	0.0354	24	0.0275	0.0266	58	0.1331	0.0472	31	0.122	0.046	42	0.1196	0.0394	59	0.0875	0.0419	88	0.0836	0.0413	57	0.0787	0.0382	41	0.0721	0.0526	53	0.0329
351	0.1209	0.0699	74	0.1289	0.0682	38	0.1055	0.0547	58	0.1219	0.0533	42	0.096	0.0565	67	0.1066	0.0451	66	0.0829	0.0533	33	0.0481	0.0361	25	0.0495	0.0412	58	0.1192	0.0552	31	0.1365	0.0493	42	0.1219	0.0598	59	0.0801	0.0465	91	0.0874	0.0427	57	0.0784	0.0406	41	0.0834	0.054	53	0.0355
352	0.1404	0.0695	73	0.123	0.0679	41	0.1192	0.062	57	0.1447	0.0672	41	0.12	0.0634	64	0.1252	0.0506	65	0.0903	0.0573	32	0.0395	0.0342	27	0.0628	0.0483	58	0.1288	0.0598	31	0.1571	0.0528	40	0.1462	0.0612	57	0.0807	0.0432	93	0.0831	0.0478	52	0.0759	0.0384	42	0.0733	0.0504	53	0.0498
353	0.1445	0.0744	73	0.1273	0.0663	39	0.1199	0.0569	57	0.1429	0.063	42	0.1291	0.0639	64	0.1406	0.0561	65	0.0866	0.0575	31	0.0621	0.0454	25	0.0517	0.0437	58	0.1481	0.0626	32	0.1691	0.0603	38	0.1755	0.0671	58	0.0743	0.0437	84	0.0881	0.0439	47	0.0736	0.0391	43	0.0742	0.0549	53	0.0556
354	0.1688	0.0738	67	0.1352	0.0727	40	0.1279	0.0572	56	0.1424	0.0767	42	0.1251	0.0603	64	0.1366	0.0574	65	0.0892	0.0597	31	0.07	0.0427	25	0.0568	0.0432	58	0.1466	0.0602	33	0.1611	0.0569	38	0.1814	0.0655	57	0.0784	0.0446	84	0.0919	0.0467	51	0.0676	0.0379	44	0.0735	0.0534	53	0.0549
355	0.1629	0.0823	64	0.1332	0.0709	36	0.1256	0.0578	55	0.1445	0.0702	42	0.1193	0.0632	64	0.1314	0.0544	65	0.091	0.0518	31	0.0647	0.0517	25	0.06	0.0461	59	0.1367	0.0648	33	0.1543	0.0619	39	0.1916	0.058	56	0.079	0.0496	85	0.0899	0.0482	54	0.0671	0.0348	45	0.0794	0.0545	55	0.0525
356	0.1761	0.0781	63	0.1395	0.0666	38	0.1291	0.0655	53	0.1241	0.0765	43	0.1181	0.0692	64	0.1338	0.0532	65	0.0934	0.0543	32	0.0612	0.0455	24	0.0616	0.046	60	0.102	0.069	33	0.1508	0.0599	39	0.1849	0.0632	55	0.0792	0.0412	86	0.0918	0.0511	56	0.0801	0.0431	45	0.0838	0.0606	55	0.0487
357	0.1808	0.0772	64	0.1391	0.0724	37	0.1466	0.0583	51	0.1166	0.0734	43	0.1328	0.0629	64	0.1513	0.0527	65	0.0876	0.066	29	0.0612	0.0477	25	0.0677	0.054	61	0.0989	0.0648	33	0.1486	0.06	40	0.1813	0.0686	55	0.0725	0.0455	86	0.0828	0.0399	56	0.0832	0.05	45	0.0724	0.0548	55	0.0425
358	0.1757	0.0697	62	0.1384	0.0655	35	0.139	0.0521	54	0.1407	0.0667	41	0.1349	0.0625	64	0.1492	0.0489	63	0.0715	0.0585	31	0.0578	0.0528	25	0.0736	0.0563	59	0.1146	0.0653	33	0.1432	0.061	40	0.1834	0.0659	56	0.0779	0.0459	86	0.0854	0.0432	56	0.0831	0.048	45	0.079	0.0534	56	0.0453
359	0.177	0.0688	65	0.1482	0.0577	35	0.1408	0.0524	53	0.1528	0.0597	41	0.136	0.0542	66	0.1493	0.0516	64	0.0694	0.058	31	0.0585	0.048	25	0.0772	0.0559	56	0.1282	0.0671	33	0.1565	0.0685	39	0.1839	0.0611	57	0.0816	0.0593	85	0.0837	0.044	57	0.0811	0.0427	45	0.0674	0.0473	55	0.043
360	0.165	0.0714	67	0.1457	0.0637	38	0.1322	0.0545	54	0.1603	0.0538	41	0.1405	0.0508	65	0.1562	0.0505	63	0.078	0.0663	30	0.0582	0.0488	25	0.0745	0.0508	54	0.1456	0.0546	33	0.1576	0.0552	39	0.1871	0.0504	57	0.0771	0.0455	83	0.0841	0.0418	57	0.0883	0.0472	45	0.0699	0.0457	55	0.042
361	0.1457	0.0699	63	0.1472	0.058	37	0.1347	0.0504	55	0.1488	0.0592	38	0.1318	0.053	61	0.1529	0.0464	64	0.0693	0.0634	30	0.0613	0.0444	25	0.0742	0.0489	56	0.1466	0.0558	33	0.1597	0.0498	39	0.1912	0.0397	58	0.0787	0.0435	84	0.0861	0.0499	56	0.0845	0.0465	45	0.0689	0.0528	55	0.0412
362	0.1489	0.061	66	0.1494	0.0641	39	0.1365	0.0528	52	0.1495	0.0518	37	0.14	0.0557	59	0.1477	0.0428	64	0.0845	0.0612	30	0.0609	0.0448	25	0.0766	0.0479	57	0.1429	0.0529	33	0.1555	0.0467	39	0.1845	0.0468	54	0.0744	0.0422	88	0.0982	0.0472	58	0.0773	0.0487	45	0.0614	0.0462	53	0.0427
363	0.1383	0.0635	69	0.1481	0.0643	41	0.1291	0.0493	53	0.1456	0.0497	37	0.1397	0.0495	58	0.1508	0.0394	65	0.0841	0.0574	33	0.067	0.0411	25	0.0697	0.0477	57	0.1403	0.0569	33	0.1505	0.0537	41	0.181	0.0437	58	0.0747	0.0428	87	0.0969	0.0495	60	0.0771	0.0446	45	0.0679	0.0491	53	0.0399
364	0.1511	0.0541	64	0.15	0.0646	40	0.134	0.0476	55	0.1414	0.0484	39	0.1355	0.0452	59	0.1452	0.0393	72	0.0755	0.0537	34	0.069	0.0398	25	0.0667	0.0436	59	0.144	0.0546	33	0.1454	0.053	42	0.1746	0.0505	57	0.0784	0.0492	89	0.0886	0.047	55	0.0848	0.0436	45	0.0676	0.0462	53	0.042
365	0.1492	0.0601	67	0.1394	0.0652	41	0.1349	0.0502	55	0.1408	0.0444	40	0.1408	0.0478	60	0.1425	0.0417	72	0.0811	0.0542	33	0.0578	0.0373	25	0.0623	0.0418	58	0.1417	0.0463	34	0.1413	0.0621	42	0.1709	0.0428	62	0.0812	0.0502	91	0.0841	0.0459	54	0.0866	0.0441	45	0.063	0.0492	53	0.0485
366	0.15	0.0562	65	0.1407	0.0585	40	0.1343	0.0512	55	0.1434	0.0511	40	0.1385	0.0507	58	0.1374	0.0419	70	0.0759	0.054	33	0.0674	0.0393	26	0.0662	0.0405	61	0.1418	0.0466	33	0.1387	0.0545	42	0.1775	0.0463	61	0.0732	0.0446	89	0.0925	0.0423	55	0.0834	0.0442	45	0.0666	0.0474	52	0.046
367	0.1399	0.0543	66	0.1376	0.0556	40	0.131	0.0434	54	0.1421	0.0527	38	0.1392	0.0463	59	0.1429	0.0455	72	0.0698	0.053	34	0.0701	0.0378	27	0.0665	0.038	63	0.1418	0.052	33	0.1423	0.0486	42	0.1684	0.0394	63	0.0779	0.0491	88	0.0892	0.0467	57	0.0825	0.0416	45	0.0672	0.0518	51	0.052
368	0.1415	0.0576	68	0.1323	0.0563	43	0.1272	0.0487	50	0.1424	0.0517	39	0.1306	0.0452	58	0.1391	0.0404	73	0.0769	0.0557	33	0.0633	0.0344	29	0.0653	0.037	65	0.1411	0.0559	33	0.143	0.0518	41	0.1754	0.0397	61	0.0752	0.0453	87	0.0903	0.0474	57	0.0795	0.0449	45	0.0731	0.0469	51	0.0457
369	0.1469	0.058	70	0.1361	0.056	44	0.1289	0.0519	50	0.1399	0.0537	39	0.1389	0.0517	58	0.137	0.0384	73	0.075	0.0551	34	0.0625	0.0349	29	0.0679	0.0374	62	0.1334	0.0525	35	0.143	0.0504	41	0.1695	0.0376	60	0.0771	0.0478	90	0.0954	0.0436	56	0.0745	0.0418	45	0.0657	0.0461	51	0.0469
370	0.1446	0.0607	72	0.1392	0.0565	41	0.127	0.0484	49	0.1431	0.0527	39	0.1349	0.0484	58	0.1387	0.0392	76	0.0723	0.055	34	0.0588	0.0329	29	0.0731	0.0362	64	0.1344	0.0535	35	0.1394	0.0499	41	0.1731	0.0407	63	0.0808	0.0485	90	0.1058	0.0403	59	0.0798	0.0461	45	0.0703	0.0493	52	0.0512
371	0.1466	0.0543	72	0.1466	0.0619	39	0.1296	0.0446	49	0.142	0.0525	40	0.132	0.0518	60	0.1392	0.0411	77	0.0789	0.0587	34	0.0596	0.0331	30	0.068	0.0392	65	0.132	0.0605	36	0.1365	0.0501	41	0.1705	0.0415	63	0.0775	0.0491	91	0.0955	0.0472	62	0.0816	0.0458	46	0.0668	0.0486	52	0.0465
372	0.1483	0.0567	71	0.1415	0.0612	38	0.1259	0.0449	52	0.1423	0.0499	42	0.1324	0.0471	59	0.1387	0.0351	74	0.0833	0.0555	34	0.0541	0.0232	30	0.0682	0.0368	64	0.1325	0.0487	34	0.1354	0.0518	41	0.1691	0.0427	59	0.0786	0.0472	90	0.0959	0.0472	63	0.0851	0.0409	47	0.0696	0.0509	53	0.0489
373	0.1382	0.0642	71	0.1349	0.0625	39	0.1261	0.047	52	0.1411	0.048	43	0.1319	0.0447	59	0.1388	0.0404	76	0.0764	0.0598	33	0.0547	0.0294	30	0.0696	0.0356	65	0.1338	0.0509	33	0.1354	0.0483	41	0.164	0.0459	58	0.0736	0.0471	92	0.0978	0.0442	59	0.0889	0.0402	45	0.0634	0.0479	53	0.0516
374	0.1416	0.058	72	0.1406	0.0643	37	0.1342	0.0494	50	0.1444	0.0479	44	0.135	0.0456	61	0.1379	0.0396	75	0.0746	0.0564	31	0.059	0.0363	30	0.0682	0.0361	66	0.1319	0.0483	34	0.1351	0.0546	39	0.1673	0.0456	57	0.0755	0.0461	89	0.0971	0.0395	59	0.0915	0.0385	45	0.0677	0.0523	52	0.0459
375	0.1345	0.0623	72	0.1432	0.0586	38	0.1259	0.0493	54	0.1474	0.0456	44	0.1377	0.0428	63	0.1362	0.0378	79	0.075	0.0516	31	0.0584	0.0365	29	0.0651	0.0375	67	0.1326	0.0501	34	0.132	0.0519	39	0.1634	0.0434	58	0.0794	0.0464	89	0.0913	0.0374	57	0.0903	0.043	45	0.0721	0.0506	50	0.0541
376	0.1271	0.067	70	0.1517	0.0605	42	0.1272	0.0479	53	0.139	0.046	40	0.1303	0.0439	61	0.139	0.0354	77	0.076	0.0521	31	0.0591	0.0391	29	0.0657	0.0337	72	0.1352	0.0502	34	0.1354	0.0563	39	0.1619	0.0468	59	0.0756	0.0474	92	0.0923	0.0406	56	0.0872	0.0452	46	0.0766	0.0492	50	0.0561
377	0.133	0.0642	74	0.1485	0.0585	39	0.1323	0.0433	49	0.1414	0.0468	42	0.1317	0.046	61	0.1387	0.0404	74	0.078	0.0596	31	0.0572	0.0385	29	0.0611	0.034	71	0.1354	0.0511	35	0.1314	0.0521	40	0.1611	0.0527	59	0.0803	0.043	88	0.0947	0.041	56	0.083	0.0481	47	0.075	0.0516	50	0.0533
378	0.1288	0.0649	75	0.143	0.0634	40	0.126	0.0437	49	0.1364	0.0479	40	0.1303	0.0457	62	0.1331	0.0414	73	0.0682	0.0535	31	0.0502	0.0346	30	0.0584	0.0345	69	0.1351	0.0463	35	0.1318	0.0537	40	0.1577	0.0541	59	0.083	0.046	92	0.1087	0.0414	58	0.0865	0.0453	43	0.0716	0.0472	51	0.0531
379	0.1269	0.0641	73	0.1367	0.0583	41	0.1324	0.0446	50	0.1347	0.0508	40	0.1268	0.0464	61	0.1329	0.04	73	0.0671	0.0505	31	0.0503	0.0312	30	0.059	0.0346	68	0.1315	0.05	35	0.1303	0.0586	39	0.1515	0.0542	60	0.0754	0.0464	93	0.0996	0.0469	58	0.0877	0.0438	43	0.0735	0.0489	51	0.051
380	0.1232	0.0582	71	0.1372	0.0619	44	0.1041	0.0503	51	0.1192	0.0577	39	0.092	0.0518	63	0.1065	0.0437	73	0.068	0.0514	31	0.0523	0.037	30	0.0292	0.0268	66	0.1285	0.0582	36	0.118	0.0547	37	0.1359	0.0494	59	0.0778	0.0464	92	0.0979	0.0478	59	0.0854	0.0456	43	0.0724	0.0432	51	0.0387
381	0.1231	0.0724	70	0.1559	0.0575	42	0.118	0.0564	48	0.1216	0.0577	39	0.1067	0.0566	63	0.1222	0.0431	72	0.0761	0.0525	33	0.0441	0.0362	30	0.0501	0.0399	66	0.1121	0.0587	36	0.1174	0.0594	37	0.1432	0.0571	60	0.0818	0.0494	93	0.1027	0.0452	59	0.0839	0.0393	43	0.0669	0.0452	51	0.0411
382	0.1467	0.0614	70	0.1649	0.0521	42	0.1198	0.0593	49	0.1246	0.0634	38	0.1351	0.0599	61	0.1358	0.0457	72	0.0733	0.0559	32	0.0522	0.044	29	0.0631	0.0449	66	0.1165	0.0727	34	0.1326	0.0607	37	0.1541	0.056	58	0.0798	0.048	93	0.0939	0.0467	61	0.077	0.0423	43	0.0638	0.0464	51	0.0474
383	0.1619	0.0677	73	0.1541	0.0543	41	0.13	0.0521	51	0.153	0.0593	38	0.1307	0.0606	65	0.1378	0.0491	72	0.0767	0.0601	33	0.0655	0.0373	29	0.0602	0.0393	64	0.14	0.0649	35	0.1564	0.061	38	0.1734	0.064	58	0.0786	0.0534	95	0.0934	0.0527	59	0.0781	0.0474	43	0.067	0.048	51	0.0493
384	0.1688	0.0745	74	0.1468	0.0612	43	0.1338	0.0627	53	0.1346	0.0709	39	0.1229	0.0678	65	0.1419	0.0574	71	0.0833	0.0601	35	0.0721	0.0402	29	0.0524	0.0394	64	0.1221	0.0572	35	0.1472	0.0686	36	0.1744	0.0591	58	0.0791	0.0504	91	0.094	0.0482	57	0.0781	0.0463	43	0.0725	0.0517	51	0.0454
385	0.1673	0.0773	71	0.1489	0.0547	43	0.1448	0.0563	54	0.1353	0.0763	39	0.127	0.0645	64	0.1436	0.0517	72	0.075	0.0483	36	0.0685	0.0383	29	0.0569	0.0411	64	0.1258	0.0623	33	0.1302	0.0744	36	0.1829	0.0631	59	0.078	0.0518	91	0.0854	0.0444	58	0.0818	0.0421	45	0.077	0.0511	51	0.0458
386	0.1668	0.0846	70	0.1515	0.0643	42	0.1474	0.0619	50	0.1073	0.0778	39	0.1303	0.0723	63	0.1326	0.0531	70	0.0886	0.0801	36	0.0645	0.0318	29	0.0542	0.0407	64	0.1058	0.0647	33	0.1285	0.067	36	0.186	0.0546	61	0.0741	0.0474	92	0.0876	0.0494	61	0.0784	0.038	45	0.0716	0.047	51	0.0413
387	0.1759	0.0755	69	0.1386	0.0714	42	0.1491	0.0603	53	0.1213	0.0757	40	0.1245	0.0664	62	0.1428	0.0501	70	0.086	0.0698	35	0.0514	0.0349	29	0.0647	0.0455	64	0.1074	0.0624	33	0.1216	0.0719	36	0.1922	0.0625	62	0.0695	0.0518	92	0.0889	0.0511	61	0.0758	0.0456	45	0.0714	0.0499	51	0.0408
388	0.1794	0.0731	68	0.1447	0.0573	42	0.1499	0.0566	54	0.1378	0.0727	41	0.1353	0.0678	61	0.1575	0.0497	69	0.0904	0.0623	37	0.0461	0.0365	29	0.07	0.0527	63	0.1065	0.0687	31	0.1408	0.0675	37	0.1919	0.0595	62	0.068	0.0527	89	0.0792	0.0459	64	0.0825	0.0503	45	0.066	0.0481	51	0.0417
389	0.1753	0.0651	70	0.1492	0.0565	43	0.1477	0.0492	54	0.144	0.0674	41	0.1422	0.0592	61	0.1555	0.0472	68	0.0875	0.0567	35	0.0485	0.0464	27	0.0701	0.0495	64	0.1315	0.0696	31	0.1457	0.0718	37	0.2045	0.0564	64	0.0697	0.0469	89	0.0831	0.0455	65	0.0777	0.0486	45	0.0687	0.0515	51	0.0384
390	0.1609	0.0716	67	0.1516	0.0467	44	0.1453	0.0466	60	0.1438	0.0665	41	0.1562	0.0563	60	0.1542	0.0473	69	0.0906	0.0548	36	0.0533	0.0434	27	0.0749	0.0454	65	0.1405	0.0605	31	0.1443	0.0648	35	0.1951	0.0477	65	0.0683	0.0478	87	0.0876	0.039	64	0.0788	0.0496	45	0.0634	0.0487	51	0.0421
391	0.1594	0.0604	73	0.149	0.0527	43	0.1352	0.0451	57	0.1451	0.0649	42	0.1552	0.0501	60	0.1512	0.0434	63	0.0869	0.0586	36	0.063	0.0437	27	0.0818	0.0456	62	0.1542	0.0605	32	0.1375	0.066	36	0.1955	0.0436	60	0.0743	0.0534	89	0.0934	0.0431	67	0.0778	0.0451	46	0.0684	0.0439	50	0.0411
392	0.1635	0.0538	73	0.1538	0.0531	43	0.1334	0.0456	58	0.1453	0.0596	43	0.1528	0.0461	61	0.1543	0.0435	62	0.0876	0.0625	37	0.0646	0.0419	27	0.0797	0.0466	63	0.162	0.0575	33	0.1333	0.0675	35	0.1781	0.0516	56	0.0689	0.0486	91	0.0977	0.0453	69	0.0745	0.044	46	0.0634	0.0437	50	0.0398
393	0.1654	0.0548	68	0.1401	0.0507	44	0.132	0.0455	59	0.1453	0.0555	42	0.1459	0.0491	62	0.1515	0.044	65	0.0865	0.0578	37	0.0699	0.0446	27	0.0791	0.0445	58	0.1613	0.0522	34	0.1461	0.0647	38	0.1782	0.0521	56	0.0733	0.0466	91	0.0999	0.0424	72	0.08	0.0451	46	0.063	0.0446	51	0.046
394	0.1543	0.0554	72	0.149	0.0528	43	0.1299	0.0434	62	0.1543	0.0441	43	0.146	0.051	67	0.1529	0.0427	63	0.0866	0.0567	37	0.0621	0.0364	27	0.0792	0.0448	58	0.1473	0.0546	34	0.1385	0.0616	39	0.1748	0.0504	59	0.0742	0.0436	92	0.0987	0.0424	75	0.0818	0.0449	47	0.0621	0.0439	52	0.0504
395	0.1497	0.0526	70	0.1577	0.0551	43	0.133	0.041	64	0.1524	0.0471	43	0.1399	0.0519	69	0.1491	0.0447	64	0.0827	0.0519	37	0.0641	0.0364	27	0.0776	0.0408	60	0.1453	0.0541	34	0.1367	0.0598	40	0.1806	0.0457	60	0.0698	0.0457	93	0.0978	0.0414	73	0.0834	0.0452	46	0.0713	0.046	50	0.0456
396	0.1476	0.0585	69	0.1512	0.0475	44	0.1295	0.0436	62	0.153	0.0439	43	0.1386	0.047	68	0.1484	0.0466	63	0.0881	0.0521	37	0.0679	0.0367	27	0.08	0.0422	60	0.1508	0.0505	34	0.1388	0.0609	38	0.177	0.042	59	0.0768	0.0456	93	0.0891	0.0442	72	0.0865	0.0425	47	0.0716	0.0445	51	0.0503
397	0.1429	0.0594	73	0.1442	0.0506	46	0.1241	0.0444	60	0.1481	0.0513	44	0.143	0.0488	73	0.1511	0.0434	64	0.0869	0.0533	37	0.0685	0.0374	27	0.0796	0.0391	62	0.1472	0.0479	34	0.1364	0.0579	36	0.1744	0.0407	58	0.0758	0.0455	95	0.0936	0.0433	72	0.0818	0.0425	47	0.0754	0.0478	51	0.0541
398	0.1504	0.0647	74	0.147	0.0481	45	0.1298	0.0454	63	0.1483	0.0447	44	0.1456	0.0445	75	0.1544	0.0363	67	0.0798	0.0551	36	0.0666	0.0379	27	0.0732	0.0378	63	0.1515	0.0447	35	0.1365	0.0495	36	0.1767	0.0394	56	0.0759	0.047	94	0.0969	0.0441	73	0.0827	0.0405	48	0.0766	0.047	52	0.05
399	0.1379	0.0632	68	0.1559	0.0562	42	0.1269	0.0442	63	0.1479	0.0482	44	0.1447	0.0446	71	0.1511	0.0424	68	0.0859	0.0586	36	0.0665	0.0347	27	0.073	0.0361	64	0.1482	0.0461	35	0.1455	0.0521	36	0.17	0.0396	57	0.0765	0.0442	91	0.0911	0.044	73	0.0844	0.0414	48	0.0669	0.0499	50	0.0528
400	0.1362	0.0673	67	0.147	0.061	39	0.1299	0.0417	60	0.147	0.0506	43	0.1424	0.0445	69	0.151	0.0369	72	0.0893	0.0557	36	0.0661	0.0349	26	0.0757	0.035	64	0.1439	0.0465	35	0.1417	0.0529	36	0.1752	0.0423	56	0.0737	0.0449	88	0.0923	0.0398	74	0.0882	0.0404	48	0.0722	0.0476	50	0.0482
401	0.144	0.0644	66	0.1472	0.0539	39	0.1251	0.0467	60	0.1456	0.0497	41	0.141	0.044	68	0.1485	0.0359	70	0.0835	0.0534	36	0.065	0.0346	26	0.0725	0.034	64	0.1513	0.0474	37	0.1424	0.055	36	0.173	0.0418	56	0.0703	0.0406	86	0.0956	0.0445	74	0.0882	0.0406	48	0.0637	0.0511	50	0.0503
402	0.136	0.0609	65	0.1476	0.0565	38	0.1246	0.0461	62	0.1462	0.0472	42	0.1386	0.0487	67	0.1481	0.036	69	0.0854	0.0531	36	0.0688	0.0378	27	0.0706	0.0385	63	0.1459	0.0474	37	0.1419	0.0547	38	0.1702	0.045	55	0.0717	0.044	87	0.0949	0.038	74	0.0939	0.0408	48	0.0738	0.0474	51	0.0456
403	0.1362	0.0644	66	0.1514	0.055	34	0.1279	0.0446	63	0.1432	0.0504	43	0.1334	0.0457	67	0.1535	0.0351	65	0.0787	0.0505	37	0.0692	0.0388	28	0.0768	0.0355	62	0.1449	0.0515	38	0.1373	0.0551	38	0.1671	0.0477	55	0.0724	0.0463	89	0.0954	0.0397	74	0.092	0.0409	49	0.0708	0.0459	51	0.0502
404	0.1362	0.0668	68	0.1581	0.0497	38	0.1334	0.0458	61	0.1428	0.0512	44	0.1327	0.0487	63	0.1498	0.0362	67	0.0744	0.0495	37	0.0643	0.0345	29	0.0703	0.0334	63	0.1469	0.0495	35	0.1361	0.054	39	0.1677	0.0439	57	0.0708	0.0457	88	0.0994	0.0401	73	0.0931	0.0374	50	0.0665	0.0459	51	0.0506
405	0.1309	0.0656	71	0.1575	0.0497	39	0.1331	0.0452	58	0.1422	0.0507	43	0.1263	0.046	61	0.1435	0.0393	65	0.0773	0.0534	37	0.0719	0.0426	29	0.0674	0.0347	64	0.1405	0.0436	35	0.1371	0.0538	39	0.1641	0.0406	55	0.0748	0.0481	85	0.1014	0.0418	70	0.0914	0.0395	49	0.0726	0.0458	51	0.0474
406	0.1322	0.0637	74	0.1628	0.05	40	0.1273	0.0427	60	0.1342	0.0532	44	0.1296	0.0465	63	0.1423	0.0406	68	0.0734	0.0522	39	0.0633	0.0332	29	0.0666	0.0353	63	0.1469	0.0501	35	0.1326	0.053	39	0.1639	0.0421	55	0.0749	0.0477	85	0.0983	0.0404	71	0.0829	0.0414	50	0.068	0.0438	52	0.0476
407	0.134	0.0658	72	0.1562	0.0533	40	0.1318	0.0507	59	0.1441	0.0496	45	0.1279	0.0471	61	0.1438	0.0374	65	0.0724	0.0466	39	0.061	0.0288	30	0.0653	0.0347	63	0.1406	0.0505	35	0.1293	0.0517	39	0.1661	0.0423	56	0.0775	0.0475	89	0.1049	0.0345	72	0.0824	0.0437	48	0.071	0.0458	52	0.0463
408	0.1315	0.0634	72	0.1594	0.0533	40	0.1273	0.0467	62	0.1423	0.0487	44	0.1318	0.0429	61	0.1432	0.0447	67	0.075	0.0547	37	0.0624	0.0322	28	0.0639	0.0312	63	0.1389	0.0458	35	0.1253	0.0527	39	0.1652	0.0409	56	0.0761	0.0417	85	0.101	0.0398	70	0.0738	0.0459	45	0.0739	0.0461	53	0.0497
409	0.1286	0.0617	74	0.1541	0.0501	40	0.1297	0.0441	63	0.1336	0.0544	42	0.1275	0.0463	62	0.142	0.043	63	0.0771	0.052	37	0.0517	0.0284	27	0.0638	0.0291	66	0.1299	0.0508	35	0.1342	0.0571	39	0.1643	0.0406	59	0.0733	0.043	86	0.0955	0.04	68	0.0823	0.0506	42	0.0755	0.0462	54	0.0499
410	0.1214	0.0633	72	0.1547	0.0574	41	0.1134	0.0482	63	0.1174	0.0529	42	0.0888	0.0538	63	0.1242	0.0401	63	0.0743	0.053	37	0.0464	0.0227	29	0.0355	0.0291	67	0.1236	0.0584	33	0.1223	0.0541	39	0.1442	0.047	59	0.0742	0.0479	83	0.0976	0.0348	66	0.0776	0.0473	40	0.07	0.0451	54	0.0426
411	0.1245	0.0594	72	0.1492	0.0516	41	0.1177	0.0501	60	0.1178	0.0578	42	0.1089	0.0564	58	0.1281	0.0418	64	0.0683	0.0476	36	0.0359	0.0281	29	0.0526	0.0345	67	0.1072	0.0577	33	0.132	0.0562	39	0.1571	0.0524	59	0.0734	0.0483	85	0.0967	0.0377	66	0.0773	0.0458	42	0.0651	0.0465	55	0.0432
412	0.1327	0.0701	72	0.1497	0.0596	45	0.1125	0.0605	58	0.1246	0.0657	42	0.1252	0.0573	57	0.1401	0.0485	66	0.0741	0.057	35	0.0432	0.0292	29	0.0657	0.0408	66	0.1307	0.0695	33	0.1313	0.0599	39	0.1669	0.0571	57	0.0787	0.0507	86	0.0938	0.039	66	0.0816	0.0392	42	0.0746	0.0509	55	0.0504
413	0.1396	0.0738	64	0.1453	0.0599	45	0.1106	0.058	54	0.1199	0.0675	40	0.103	0.0668	56	0.1459	0.053	70	0.0745	0.0512	35	0.0528	0.0336	29	0.0621	0.0412	67	0.1447	0.0626	31	0.1517	0.0614	39	0.1753	0.0576	59	0.0758	0.0501	86	0.0876	0.0355	66	0.0793	0.0398	42	0.0711	0.0483	54	0.0467
414	0.165	0.0789	65	0.154	0.0507	49	0.1176	0.0652	54	0.1105	0.0648	40	0.118	0.0615	56	0.1458	0.0563	69	0.0869	0.0564	35	0.0649	0.0378	29	0.0596	0.0451	67	0.1344	0.0607	31	0.1342	0.0618	40	0.173	0.0651	62	0.0829	0.0556	85	0.0831	0.0377	64	0.0814	0.0408	41	0.0744	0.0505	55	0.0531
415	0.1585	0.0797	61	0.1504	0.0535	46	0.1159	0.0634	54	0.1073	0.0704	39	0.1254	0.0648	54	0.1371	0.0541	69	0.083	0.0559	36	0.062	0.0382	29	0.0616	0.0451	67	0.1266	0.0626	31	0.1253	0.0663	39	0.1734	0.0644	63	0.0772	0.053	86	0.0805	0.0423	62	0.0788	0.041	39	0.0715	0.0496	55	0.0489
416	0.1675	0.0848	62	0.1494	0.0532	43	0.1247	0.0623	55	0.0996	0.0766	39	0.133	0.0646	56	0.1404	0.055	67	0.0764	0.0531	36	0.0572	0.0289	29	0.0638	0.0539	65	0.119	0.0691	31	0.128	0.0641	39	0.1743	0.0727	64	0.0771	0.0491	86	0.0828	0.0446	61	0.0727	0.0424	39	0.0737	0.0485	55	0.0467
417	0.1599	0.0831	62	0.1491	0.0497	42	0.1363	0.0595	54	0.1266	0.0789	37	0.1336	0.0651	55	0.1397	0.05	65	0.081	0.0685	37	0.0422	0.0291	29	0.0708	0.0541	66	0.1152	0.0701	31	0.1322	0.0695	40	0.177	0.0638	64	0.0727	0.0465	88	0.0751	0.0397	59	0.0704	0.0429	39	0.0698	0.0548	55	0.0436
418	0.1571	0.0783	64	0.1495	0.0525	43	0.1358	0.0582	55	0.1525	0.0659	37	0.1458	0.0654	56	0.1611	0.053	67	0.0782	0.0576	37	0.0407	0.0302	29	0.0781	0.051	64	0.1227	0.0741	30	0.1276	0.0707	40	0.1943	0.0529	62	0.0709	0.0439	87	0.0735	0.0469	60	0.0721	0.0421	39	0.0693	0.0499	56	0.0446
419	0.1535	0.0709	64	0.1482	0.0499	41	0.1363	0.0524	56	0.1614	0.0671	38	0.1396	0.0606	59	0.1643	0.0482	68	0.0862	0.0598	35	0.0432	0.0389	29	0.084	0.0458	62	0.1313	0.0665	30	0.1351	0.0727	39	0.193	0.0524	60	0.0723	0.0463	89	0.0794	0.0401	61	0.0797	0.047	40	0.0633	0.0434	56	0.0442
420	0.1492	0.0755	65	0.1553	0.0599	40	0.1374	0.0469	57	0.1551	0.0638	38	0.1311	0.0638	59	0.1671	0.0415	67	0.0838	0.0556	35	0.0519	0.0411	29	0.0941	0.0447	61	0.1314	0.0645	30	0.1327	0.0725	39	0.1926	0.0475	57	0.0716	0.0454	89	0.0828	0.0408	61	0.0822	0.0517	39	0.0623	0.0441	55	0.0426
421	0.1433	0.0666	62	0.1515	0.0533	42	0.1385	0.0492	59	0.1576	0.0577	41	0.1359	0.0601	60	0.1614	0.0424	66	0.0815	0.0554	36	0.0614	0.0446	29	0.0864	0.0419	62	0.1419	0.0605	31	0.1373	0.068	37	0.1861	0.051	58	0.0747	0.0416	89	0.0823	0.0436	60	0.0837	0.0497	39	0.0712	0.0485	55	0.0422
422	0.1387	0.0674	64	0.1545	0.0612	41	0.1402	0.0484	59	0.1447	0.0619	39	0.1451	0.0545	64	0.1546	0.0486	69	0.0845	0.0575	37	0.0606	0.0485	29	0.083	0.0439	63	0.1428	0.0591	32	0.1445	0.0621	37	0.1836	0.0496	62	0.0804	0.0451	91	0.0824	0.0392	60	0.0769	0.0472	41	0.0626	0.0452	52	0.0427
423	0.1409	0.0684	62	0.1567	0.0561	39	0.1367	0.0466	62	0.1489	0.0522	40	0.1485	0.0496	65	0.1471	0.0435	74	0.084	0.0523	37	0.0613	0.0437	29	0.0868	0.0392	65	0.1445	0.0553	32	0.1433	0.0633	39	0.181	0.0486	61	0.0824	0.0476	91	0.0884	0.0409	60	0.0778	0.0442	42	0.0678	0.0477	53	0.0462
424	0.1421	0.0638	61	0.1522	0.0556	42	0.1401	0.0431	59	0.1492	0.054	41	0.1462	0.0473	65	0.1486	0.0436	71	0.0962	0.0507	38	0.0638	0.039	30	0.0839	0.0398	65	0.1474	0.0456	32	0.1414	0.0583	37	0.1749	0.042	62	0.0765	0.042	92	0.0955	0.0401	60	0.0791	0.0479	40	0.0741	0.0475	54	0.0502
425	0.1439	0.0627	62	0.1368	0.0544	45	0.1391	0.0455	58	0.14	0.054	42	0.1477	0.0471	69	0.1446	0.0451	72	0.0922	0.0541	38	0.0613	0.0429	30	0.087	0.0397	62	0.1528	0.0491	30	0.1416	0.0568	37	0.176	0.0476	61	0.0806	0.0462	97	0.0974	0.04	60	0.0793	0.0451	40	0.0747	0.0459	54	0.0481
426	0.1406	0.0555	61	0.1453	0.0449	48	0.1391	0.0457	58	0.1446	0.0532	42	0.144	0.0471	68	0.1435	0.044	68	0.0892	0.0514	40	0.0691	0.0387	30	0.0771	0.0406	62	0.1551	0.0483	30	0.1447	0.0584	38	0.1718	0.0418	62	0.0812	0.0468	97	0.0992	0.0356	62	0.0841	0.0431	40	0.0669	0.0463	54	0.0488
427	0.1402	0.0578	62	0.1423	0.0547	52	0.131	0.044	58	0.1467	0.0493	42	0.1437	0.0441	70	0.1486	0.0377	68	0.0904	0.0526	40	0.0606	0.0381	30	0.082	0.0381	58	0.1499	0.0459	30	0.1434	0.0574	38	0.1717	0.0414	65	0.0816	0.048	98	0.0985	0.0386	63	0.0832	0.0466	40	0.0761	0.0494	55	0.0486
428	0.1364	0.0588	59	0.1429	0.0589	53	0.1348	0.043	58	0.1469	0.0496	42	0.1449	0.0442	70	0.1478	0.0391	72	0.0916	0.0562	43	0.0617	0.0333	30	0.0799	0.0398	58	0.149	0.049	30	0.1409	0.0567	38	0.1695	0.0417	63	0.0829	0.0479	96	0.0994	0.041	64	0.0869	0.0478	41	0.0797	0.0468	56	0.0537
429	0.1303	0.0605	60	0.1507	0.0497	52	0.1345	0.044	56	0.1461	0.0469	42	0.1411	0.0446	69	0.146	0.0398	66	0.1001	0.059	43	0.0597	0.0364	31	0.0848	0.0407	58	0.1511	0.0424	31	0.1394	0.0587	40	0.1656	0.0437	62	0.0792	0.0452	95	0.0982	0.0408	66	0.0844	0.0485	41	0.0778	0.0479	54	0.0492
430	0.1361	0.063	62	0.1427	0.0478	53	0.1275	0.0412	56	0.1492	0.044	42	0.1418	0.0439	68	0.1488	0.0396	72	0.095	0.0543	43	0.0596	0.0337	31	0.0782	0.0378	60	0.1546	0.0455	32	0.1365	0.0589	40	0.1588	0.0475	60	0.0809	0.0449	96	0.1046	0.0407	68	0.0789	0.0466	41	0.0719	0.0459	56	0.0511
431	0.137	0.06	66	0.1454	0.05	52	0.1306	0.0437	56	0.1391	0.0519	42	0.139	0.0425	66	0.1453	0.0414	73	0.0885	0.0488	43	0.061	0.0326	32	0.0792	0.0406	60	0.148	0.046	32	0.1328	0.0609	41	0.1602	0.0486	62	0.0793	0.0435	94	0.1081	0.0407	68	0.0867	0.0441	41	0.079	0.0478	56	0.0478
432	0.1263	0.0607	64	0.1441	0.0535	49	0.1299	0.0441	56	0.1486	0.0496	42	0.1384	0.0478	64	0.1454	0.0379	73	0.0853	0.05	43	0.0539	0.0284	33	0.0777	0.0342	61	0.1509	0.0467	32	0.1357	0.056	39	0.1529	0.049	60	0.0809	0.0442	96	0.0974	0.0378	70	0.088	0.0396	39	0.0749	0.0488	57	0.0523
433	0.1308	0.0662	65	0.1411	0.0537	45	0.1246	0.0454	56	0.1423	0.0499	42	0.1307	0.0463	64	0.1471	0.0376	72	0.0863	0.0493	42	0.0506	0.0245	32	0.0726	0.0373	61	0.1526	0.0472	33	0.1311	0.052	39	0.1576	0.047	59	0.0808	0.0463	96	0.0943	0.0437	70	0.0826	0.0404	39	0.0751	0.0451	59	0.0558
434	0.1317	0.0655	66	0.1403	0.0513	44	0.1346	0.0432	56	0.1416	0.0476	43	0.1399	0.0476	61	0.1467	0.0362	72	0.0858	0.0462	42	0.0499	0.0294	32	0.0745	0.0382	61	0.1438	0.0511	34	0.133	0.0526	38	0.1531	0.0445	58	0.0821	0.0452	93	0.0952	0.0391	70	0.088	0.0402	37	0.0728	0.048	58	0.0513
435	0.1372	0.0577	68	0.1439	0.061	40	0.1305	0.0434	60	0.152	0.0497	43	0.1355	0.0496	61	0.1487	0.0384	71	0.0875	0.0493	42	0.0535	0.0304	32	0.0763	0.037	62	0.1443	0.0504	34	0.1277	0.0538	38	0.1605	0.0445	58	0.08	0.0414	94	0.1003	0.0414	71	0.0815	0.0483	35	0.0712	0.0446	58	0.0509
436	0.1408	0.0617	70	0.1561	0.0493	40	0.1325	0.0486	56	0.1462	0.0455	43	0.1287	0.0498	63	0.148	0.0372	70	0.0914	0.0525	43	0.0563	0.0312	32	0.0656	0.0342	60	0.1395	0.0486	34	0.1328	0.0498	38	0.1621	0.0433	56	0.0826	0.047	97	0.102	0.0414	71	0.0849	0.0493	35	0.0707	0.0423	57	0.0519
437	0.1354	0.0623	71	0.1581	0.0535	43	0.1335	0.0447	55	0.1465	0.0494	42	0.1414	0.0505	63	0.1479	0.0361	72	0.0915	0.0526	44	0.0549	0.033	31	0.0708	0.0366	59	0.1331	0.0487	35	0.1311	0.053	38	0.158	0.043	57	0.0841	0.0447	98	0.093	0.0388	72	0.0826	0.0458	36	0.0727	0.0486	56	0.0555
438	0.1356	0.0633	70	0.153	0.0548	41	0.1282	0.0466	54	0.14	0.0457	44	0.1404	0.0484	67	0.145	0.0381	70	0.0871	0.0518	43	0.0539	0.0322	31	0.0647	0.0307	60	0.1368	0.0471	35	0.1318	0.0524	37	0.1588	0.0481	57	0.0863	0.0458	99	0.095	0.0405	68	0.0821	0.042	36	0.069	0.0441	56	0.051
439	0.1327	0.0611	68	0.1486	0.0539	44	0.1237	0.0502	53	0.1358	0.0486	43	0.141	0.0479	67	0.1455	0.0423	66	0.0776	0.0504	43	0.0502	0.0309	31	0.0628	0.0302	60	0.1337	0.0457	35	0.1263	0.0536	37	0.1521	0.0465	59	0.0853	0.045	96	0.0963	0.0425	68	0.08	0.0407	35	0.0623	0.0375	56	0.0539
440	0.1202	0.0594	68	0.1536	0.0465	45	0.1145	0.0445	49	0.1288	0.0511	43	0.1173	0.0473	68	0.1336	0.038	64	0.0801	0.0485	43	0.0488	0.0321	32	0.0396	0.0256	64	0.1181	0.054	35	0.1274	0.0526	37	0.1447	0.0478	59	0.0811	0.0421	99	0.0965	0.0441	68	0.0777	0.0411	35	0.0696	0.0374	58	0.0519
441	0.1171	0.0711	66	0.146	0.0551	47	0.1121	0.0504	51	0.1298	0.0643	43	0.1249	0.054	69	0.1405	0.0428	66	0.0769	0.0511	42	0.0324	0.0278	32	0.0464	0.0288	62	0.1057	0.0589	35	0.1279	0.0554	37	0.1537	0.0556	58	0.082	0.048	100	0.0905	0.0456	68	0.0764	0.0416	37	0.0598	0.043	59	0.0495
442	0.1252	0.0723	63	0.1479	0.0468	50	0.1023	0.0617	51	0.1406	0.0559	42	0.1398	0.059	67	0.1475	0.0432	63	0.0827	0.0544	42	0.0485	0.0366	32	0.0535	0.039	62	0.1294	0.0703	34	0.1339	0.0637	37	0.1552	0.0581	58	0.0809	0.0459	98	0.089	0.0471	68	0.0797	0.042	39	0.0762	0.049	61	0.0482
443	0.135	0.0627	59	0.1479	0.0499	51	0.1125	0.0584	54	0.1258	0.0738	42	0.139	0.0642	68	0.143	0.0523	63	0.0957	0.0601	41	0.0558	0.0308	32	0.0571	0.0392	62	0.1414	0.0625	34	0.14	0.0723	37	0.1764	0.0604	56	0.0823	0.0454	97	0.0915	0.053	66	0.0834	0.0415	39	0.0741	0.0508	61	0.0525
444	0.149	0.0725	60	0.1495	0.0552	50	0.1246	0.0571	55	0.1311	0.0706	42	0.1361	0.0619	64	0.1492	0.05	64	0.1031	0.063	41	0.0582	0.0345	32	0.0548	0.0364	62	0.1195	0.0655	35	0.146	0.0726	37	0.1753	0.0592	58	0.0826	0.0499	99	0.0929	0.0495	66	0.0772	0.0435	42	0.0705	0.0503	62	0.0522
445	0.1582	0.0707	61	0.1509	0.0525	50	0.1244	0.0558	57	0.1204	0.0665	43	0.136	0.0663	62	0.1448	0.0495	65	0.0911	0.0551	41	0.0486	0.0366	32	0.0607	0.0439	62	0.1263	0.0638	35	0.136	0.0685	38	0.1741	0.0706	60	0.0844	0.0489	100	0.0911	0.0447	64	0.0846	0.0445	42	0.0724	0.0536	63	0.0482
446	0.1538	0.0767	63	0.1454	0.0469	51	0.1216	0.061	59	0.1161	0.072	42	0.1357	0.0591	60	0.1379	0.0542	65	0.0815	0.0553	39	0.0411	0.0229	32	0.0597	0.0435	62	0.1362	0.0609	35	0.1255	0.0688	38	0.1811	0.064	61	0.0773	0.0422	99	0.0885	0.0401	62	0.0778	0.0401	42	0.0778	0.0499	63	0.0457
447	0.1651	0.075	63	0.1489	0.0433	49	0.1372	0.0552	60	0.1338	0.07	42	0.144	0.0626	60	0.147	0.0558	66	0.0964	0.0665	39	0.0356	0.021	32	0.0627	0.0463	62	0.1302	0.0582	35	0.1291	0.0778	38	0.1804	0.0617	60	0.0764	0.0431	99	0.0827	0.0423	61	0.0805	0.0416	44	0.072	0.0457	63	0.0477
448	0.1654	0.0784	63	0.14	0.0501	48	0.1353	0.0493	59	0.1501	0.074	42	0.1527	0.0605	63	0.1542	0.0539	68	0.0845	0.0601	39	0.0452	0.0336	33	0.0703	0.0524	62	0.1335	0.0664	35	0.1206	0.0645	40	0.1866	0.0579	58	0.0778	0.0451	97	0.081	0.0384	63	0.0797	0.0374	44	0.0707	0.0488	62	0.0421
449	0.1587	0.0651	61	0.1436	0.0526	47	0.1393	0.055	59	0.1544	0.0713	43	0.1449	0.0587	63	0.1693	0.0443	66	0.0823	0.0584	39	0.0518	0.0418	33	0.0802	0.0548	64	0.1338	0.0547	35	0.1174	0.0644	40	0.1905	0.0511	58	0.0769	0.0439	100	0.0805	0.0439	64	0.084	0.0417	44	0.0657	0.0478	62	0.0462
450	0.1601	0.072	59	0.1427	0.0513	46	0.1332	0.0501	58	0.1435	0.0647	44	0.1472	0.0586	66	0.1655	0.0405	67	0.0911	0.0598	39	0.0596	0.0411	34	0.0901	0.054	66	0.1377	0.0653	35	0.1404	0.0636	41	0.1882	0.0494	57	0.0814	0.0484	98	0.0774	0.0424	60	0.0807	0.041	43	0.0776	0.0516	62	0.0463
451	0.1534	0.067	59	0.1422	0.0475	47	0.1296	0.0506	61	0.1409	0.0638	41	0.1429	0.0514	64	0.1609	0.0406	68	0.0889	0.0547	39	0.068	0.0424	32	0.0806	0.0477	64	0.1337	0.0602	34	0.1462	0.064	41	0.183	0.0455	55	0.0786	0.0486	97	0.0859	0.0447	59	0.0745	0.04	42	0.0668	0.0463	60	0.044
452	0.1455	0.0676	69	0.1434	0.0451	45	0.1313	0.0484	64	0.1408	0.0602	41	0.1506	0.05	66	0.1508	0.0446	67	0.0865	0.0475	39	0.0714	0.0424	30	0.0843	0.0497	62	0.1404	0.0589	34	0.1473	0.0523	40	0.1829	0.0518	56	0.073	0.0444	97	0.0868	0.0485	57	0.0789	0.0459	41	0.0663	0.0436	60	0.0423
453	0.1429	0.0612	70	0.13	0.0502	43	0.1294	0.0475	66	0.1419	0.0534	42	0.1445	0.0474	66	0.1559	0.0327	68	0.0917	0.0543	40	0.0675	0.0399	30	0.0858	0.0424	63	0.1451	0.0546	34	0.1437	0.0574	40	0.1736	0.0451	56	0.0782	0.0422	97	0.0806	0.0428	58	0.0767	0.0442	41	0.0663	0.0459	60	0.0465
454	0.1428	0.0589	70	0.132	0.0503	40	0.126	0.0472	67	0.1422	0.0498	42	0.1479	0.0467	68	0.1527	0.0372	68	0.096	0.0569	40	0.0722	0.0406	30	0.0802	0.0414	61	0.1458	0.051	34	0.1368	0.0599	41	0.171	0.0443	55	0.0793	0.047	96	0.0824	0.0445	59	0.0817	0.0472	38	0.0645	0.0424	60	0.0459
455	0.14	0.0595	73	0.1401	0.0538	43	0.1293	0.044	65	0.143	0.0511	42	0.1451	0.0425	67	0.1511	0.0373	71	0.0982	0.0523	41	0.0749	0.0417	30	0.079	0.0403	64	0.1407	0.0481	34	0.1346	0.0589	41	0.1652	0.0423	55	0.0794	0.0471	95	0.086	0.0408	59	0.0792	0.0444	39	0.0665	0.0443	60	0.046
456	0.1431	0.059	75	0.1328	0.0489	40	0.1276	0.0474	66	0.1459	0.0537	42	0.1459	0.0409	66	0.1533	0.0366	72	0.0985	0.0521	40	0.0679	0.0407	27	0.0783	0.039	64	0.1459	0.05	34	0.1356	0.0565	41	0.166	0.0421	55	0.0837	0.0491	93	0.0877	0.042	59	0.0887	0.0444	36	0.0685	0.046	60	0.0511
457	0.1458	0.0652	78	0.1334	0.0472	41	0.122	0.0473	67	0.1437	0.0527	42	0.1471	0.0401	66	0.1459	0.0386	69	0.0947	0.0555	39	0.0653	0.0395	28	0.0776	0.0391	67	0.1417	0.0494	34	0.1383	0.0522	41	0.1638	0.0521	54	0.0795	0.0486	92	0.0869	0.0412	57	0.0858	0.0477	36	0.0725	0.0484	60	0.0512
458	0.1417	0.061	82	0.134	0.0478	41	0.1238	0.0465	66	0.1429	0.048	42	0.1466	0.041	69	0.1496	0.0344	68	0.0915	0.0572	36	0.0609	0.0407	28	0.0842	0.039	67	0.1406	0.0502	34	0.1345	0.0511	41	0.1609	0.0488	51	0.082	0.0493	90	0.0899	0.0426	59	0.0851	0.0459	36	0.0697	0.0444	61	0.0515
459	0.1326	0.0693	78	0.1327	0.0542	40	0.1226	0.0433	67	0.1452	0.0537	42	0.1436	0.0408	69	0.1513	0.0318	70	0.0974	0.0558	35	0.061	0.04	27	0.0811	0.0374	68	0.1426	0.0429	34	0.1347	0.0485	41	0.1544	0.0518	53	0.0751	0.048	89	0.0901	0.0402	64	0.0895	0.0423	33	0.0782	0.0444	61	0.0521
460	0.1308	0.0641	76	0.1318	0.0529	41	0.122	0.0408	67	0.1447	0.0464	41	0.1377	0.0401	68	0.1491	0.0334	70	0.1007	0.0514	35	0.0641	0.0436	27	0.0774	0.0369	72	0.1556	0.0455	34	0.1367	0.0493	41	0.1627	0.0461	52	0.0781	0.0462	89	0.0871	0.0406	65	0.0923	0.0443	31	0.0726	0.0419	63	0.0488
461	0.1427	0.0606	74	0.1435	0.0442	44	0.1241	0.0428	68	0.1414	0.0491	41	0.1347	0.0413	69	0.1478	0.0342	71	0.1049	0.0563	35	0.0682	0.0435	26	0.0781	0.0363	68	0.1461	0.0457	34	0.1327	0.0562	41	0.1642	0.0453	52	0.0769	0.0449	87	0.0934	0.039	64	0.0928	0.0446	30	0.0652	0.0451	61	0.0472
462	0.14	0.0613	76	0.1475	0.0416	45	0.1211	0.0469	66	0.1469	0.046	43	0.1451	0.0441	70	0.1477	0.034	73	0.0914	0.0556	35	0.0675	0.0449	27	0.0767	0.033	68	0.148	0.0494	32	0.1295	0.057	41	0.1544	0.0497	51	0.0744	0.0472	88	0.0927	0.0411	63	0.0984	0.0419	30	0.0692	0.0428	61	0.054
463	0.1368	0.0672	75	0.1439	0.0452	43	0.12	0.0469	64	0.1385	0.0526	45	0.1429	0.0396	71	0.1449	0.0372	72	0.0921	0.0562	35	0.0623	0.0393	27	0.0764	0.0398	66	0.1447	0.0459	32	0.1326	0.0526	41	0.1557	0.0508	52	0.0777	0.0481	88	0.0916	0.0446	63	0.0969	0.0418	29	0.0738	0.0456	58	0.052
464	0.1358	0.0651	75	0.1427	0.0448	43	0.1285	0.0447	62	0.1385	0.0508	45	0.1444	0.0392	71	0.1461	0.0385	70	0.089	0.0534	36	0.0629	0.0356	27	0.0745	0.0334	65	0.1401	0.0504	32	0.1316	0.05	41	0.1542	0.0482	54	0.0792	0.0478	92	0.0895	0.0432	63	0.0897	0.0424	29	0.0672	0.0429	56	0.0547
465	0.1345	0.065	74	0.1411	0.0441	44	0.1246	0.0479	62	0.1304	0.0491	45	0.1417	0.0376	70	0.1412	0.0407	73	0.0873	0.0516	36	0.0629	0.0353	28	0.0705	0.0336	64	0.1403	0.0481	32	0.1352	0.0514	40	0.155	0.0501	51	0.0783	0.0451	92	0.0932	0.0416	64	0.0982	0.0402	30	0.0669	0.0448	56	0.0578
466	0.1328	0.0623	76	0.1351	0.0495	47	0.1264	0.0455	59	0.1353	0.0485	46	0.1374	0.0392	70	0.1404	0.0433	67	0.0912	0.0516	36	0.0593	0.0359	29	0.0698	0.0333	64	0.1393	0.049	32	0.1437	0.0528	40	0.1495	0.0453	54	0.085	0.0509	90	0.0985	0.0403	66	0.084	0.0451	30	0.0616	0.0412	56	0.0595
467	0.1337	0.0636	75	0.134	0.0434	49	0.1319	0.0437	58	0.1328	0.0482	43	0.1426	0.0413	72	0.1421	0.0415	66	0.0871	0.0513	36	0.0563	0.0327	28	0.0721	0.0323	66	0.137	0.0492	31	0.1412	0.0525	41	0.1532	0.0436	58	0.0844	0.0523	90	0.1029	0.0393	65	0.0876	0.0436	31	0.0652	0.0414	56	0.0567
468	0.1317	0.0634	79	0.1295	0.0463	50	0.1312	0.041	59	0.1295	0.0515	41	0.1358	0.0432	72	0.1359	0.0431	64	0.0855	0.0518	37	0.0627	0.0366	28	0.0708	0.0317	68	0.1444	0.0459	32	0.135	0.0566	41	0.1486	0.0419	56	0.0766	0.0457	94	0.0988	0.0423	64	0.0831	0.0403	33	0.0707	0.0467	56	0.0562
469	0.1349	0.0608	74	0.1366	0.0423	51	0.1296	0.0444	61	0.1327	0.0562	38	0.1354	0.0449	70	0.1374	0.0398	67	0.0931	0.0555	38	0.0585	0.0379	28	0.0709	0.0325	68	0.1405	0.044	32	0.1274	0.0548	41	0.1474	0.0473	55	0.0793	0.046	95	0.1003	0.0399	64	0.0813	0.0457	34	0.0758	0.0463	57	0.0548
470	0.1289	0.0653	74	0.1389	0.0431	53	0.1242	0.0455	58	0.1274	0.0582	37	0.1237	0.0453	68	0.1286	0.0346	69	0.0863	0.0491	39	0.0494	0.0298	29	0.0545	0.0318	69	0.1399	0.0456	30	0.1244	0.0482	42	0.1371	0.0412	56	0.0787	0.046	96	0.0931	0.04	62	0.0844	0.0409	35	0.0833	0.0515	58	0.0514
471	0.1222	0.0626	74	0.1412	0.0455	52	0.1217	0.0459	56	0.1344	0.058	37	0.1257	0.0509	67	0.1294	0.0454	70	0.0895	0.0543	39	0.0334	0.0239	31	0.0539	0.0365	69	0.1261	0.0555	30	0.1308	0.0545	42	0.1462	0.0484	56	0.0752	0.0455	99	0.0934	0.0395	61	0.0815	0.0418	36	0.0715	0.0431	56	0.0521
472	0.1288	0.0653	71	0.1417	0.0419	48	0.1154	0.0507	57	0.1429	0.0613	38	0.1271	0.06	66	0.1411	0.0513	72	0.0907	0.0532	39	0.0442	0.0261	31	0.064	0.0442	69	0.132	0.0627	30	0.14	0.0567	42	0.1527	0.0526	56	0.0797	0.0466	100	0.0892	0.0444	63	0.0841	0.0429	36	0.0738	0.0458	56	0.0517
473	0.136	0.073	69	0.1384	0.0426	49	0.1287	0.0544	58	0.1286	0.0681	39	0.1363	0.0618	64	0.143	0.051	76	0.095	0.0618	36	0.0638	0.0361	31	0.0603	0.0391	67	0.1218	0.0672	30	0.1434	0.0613	43	0.1554	0.0539	57	0.0786	0.0545	99	0.093	0.0456	63	0.0826	0.0378	38	0.0737	0.0455	56	0.0515
474	0.1408	0.0775	68	0.1351	0.0463	51	0.1247	0.0567	56	0.1292	0.0716	40	0.1259	0.0645	64	0.1387	0.0566	70	0.0987	0.064	36	0.059	0.0346	30	0.0602	0.0394	66	0.1183	0.0615	31	0.1431	0.0628	41	0.1684	0.0613	57	0.0759	0.0509	99	0.0943	0.0411	64	0.0702	0.0394	38	0.0699	0.0434	56	0.0522
475	0.1527	0.0765	68	0.1418	0.0402	52	0.1202	0.0547	57	0.1145	0.0789	40	0.1247	0.0614	62	0.1381	0.0538	75	0.0969	0.0541	36	0.0433	0.0285	30	0.0644	0.0415	65	0.1196	0.0597	31	0.141	0.0632	40	0.1657	0.0639	54	0.0808	0.0488	101	0.0886	0.0456	65	0.0712	0.0421	38	0.0783	0.0521	56	0.0538
476	0.1619	0.0797	69	0.1391	0.0411	50	0.1215	0.061	57	0.1188	0.0697	40	0.1132	0.0664	62	0.1455	0.0478	74	0.0979	0.0609	37	0.0485	0.0381	30	0.0664	0.0378	64	0.1214	0.0714	31	0.1319	0.0705	40	0.1729	0.058	54	0.0776	0.0458	99	0.0833	0.0466	65	0.0679	0.0419	39	0.0774	0.0522	56	0.0454
477	0.1535	0.0806	75	0.1355	0.0402	50	0.1352	0.0497	56	0.1433	0.0726	39	0.1235	0.0671	60	0.1559	0.0494	72	0.0918	0.0548	35	0.0417	0.0396	30	0.0631	0.0436	63	0.1268	0.0626	31	0.1246	0.0652	40	0.1639	0.0618	55	0.0804	0.0484	101	0.0845	0.0433	64	0.074	0.0458	39	0.0675	0.0489	56	0.046
478	0.1695	0.0777	76	0.1304	0.0405	52	0.1368	0.0525	57	0.1462	0.0643	38	0.1334	0.0646	59	0.1627	0.0429	70	0.083	0.0501	35	0.0535	0.0435	30	0.0712	0.0494	63	0.1355	0.0646	31	0.1201	0.0679	40	0.174	0.0584	53	0.0764	0.0459	101	0.0808	0.0471	62	0.0705	0.0435	38	0.0678	0.0458	56	0.0459
479	0.1575	0.0747	76	0.1286	0.0403	55	0.1309	0.0519	62	0.1463	0.0694	37	0.1548	0.0552	60	0.1595	0.0504	68	0.0774	0.0613	35	0.0539	0.041	28	0.0785	0.0508	61	0.1381	0.0608	32	0.127	0.0704	40	0.1669	0.0645	54	0.079	0.0482	103	0.0845	0.0453	62	0.0784	0.0498	36	0.0677	0.0462	57	0.0411
480	0.1622	0.0723	79	0.1258	0.0394	54	0.1355	0.0471	64	0.1445	0.0671	38	0.1475	0.0498	60	0.1593	0.0479	72	0.0839	0.0588	34	0.0709	0.0543	29	0.0838	0.0519	60	0.1492	0.065	32	0.1318	0.07	39	0.1721	0.0531	54	0.074	0.0495	99	0.0852	0.0456	61	0.0749	0.0428	36	0.0701	0.0433	58	0.0469
481	0.1551	0.0715	77	0.1153	0.0442	55	0.1326	0.0427	66	0.1465	0.0605	39	0.1515	0.0474	61	0.152	0.0478	73	0.0835	0.052	34	0.0795	0.0554	29	0.0892	0.0499	61	0.1399	0.0594	32	0.1369	0.0665	39	0.1723	0.0501	53	0.0748	0.0523	98	0.0862	0.0441	62	0.075	0.0437	37	0.07	0.0432	60	0.0478
482	0.1525	0.0643	79	0.1089	0.0423	53	0.1256	0.0437	65	0.1453	0.0586	39	0.1414	0.0475	60	0.1497	0.0457	76	0.0862	0.0532	34	0.0749	0.0483	29	0.0854	0.0462	62	0.1428	0.0586	33	0.1448	0.0672	40	0.1606	0.0514	54	0.0738	0.048	98	0.0826	0.0453	64	0.0766	0.0438	38	0.0658	0.0439	60	0.0503
483	0.15	0.0648	75	0.1052	0.041	54	0.1229	0.0455	63	0.1397	0.0571	40	0.1348	0.0478	62	0.1457	0.0428	75	0.0936	0.0601	34	0.0766	0.0472	29	0.0886	0.0422	63	0.1401	0.0564	34	0.1453	0.0656	40	0.1634	0.0469	53	0.075	0.0477	97	0.0815	0.0431	64	0.0784	0.0484	38	0.0701	0.0472	60	0.0516
484	0.1462	0.0637	72	0.1035	0.0433	53	0.1176	0.0507	65	0.1423	0.053	40	0.1455	0.0467	66	0.1407	0.0441	74	0.1045	0.0575	34	0.0775	0.0432	30	0.0853	0.0414	66	0.1411	0.0507	34	0.1419	0.0642	40	0.16	0.0465	52	0.0792	0.0505	96	0.0805	0.0455	58	0.0706	0.0426	38	0.0773	0.0452	60	0.0494
485	0.1441	0.0645	68	0.105	0.0453	53	0.1215	0.0499	64	0.142	0.0524	40	0.1342	0.0416	67	0.1417	0.0449	73	0.1011	0.0545	35	0.0778	0.0411	30	0.0876	0.0404	65	0.1487	0.0481	32	0.1425	0.0591	41	0.1607	0.0455	54	0.0782	0.0471	97	0.0863	0.0443	58	0.0785	0.0477	38	0.0777	0.0457	59	0.0542
486	0.1355	0.0606	67	0.0972	0.0429	52	0.1209	0.0424	64	0.1433	0.0515	40	0.1391	0.0441	66	0.1421	0.0393	70	0.0918	0.0553	36	0.0755	0.0413	30	0.0851	0.0385	65	0.1438	0.0483	32	0.1441	0.0528	41	0.1568	0.0449	55	0.0757	0.0474	96	0.0825	0.0467	62	0.0808	0.0521	38	0.0695	0.0475	57	0.0535
487	0.139	0.0636	68	0.1022	0.0463	51	0.1183	0.0421	63	0.1409	0.057	40	0.1371	0.0457	67	0.1399	0.0406	69	0.096	0.0559	37	0.0727	0.041	29	0.0832	0.0386	66	0.1474	0.0502	32	0.1445	0.0542	41	0.1545	0.0456	55	0.073	0.0472	98	0.0815	0.0437	62	0.078	0.0419	38	0.0764	0.0461	58	0.0493
488	0.1398	0.0622	68	0.1042	0.0451	49	0.1224	0.0419	63	0.1435	0.0523	38	0.136	0.0443	65	0.1417	0.0358	72	0.0884	0.0523	38	0.0675	0.0394	29	0.085	0.0408	67	0.1503	0.0422	32	0.146	0.0519	40	0.1563	0.041	55	0.0697	0.0524	98	0.0955	0.0463	63	0.0713	0.0447	36	0.0806	0.0477	58	0.0504
489	0.1386	0.0617	69	0.1025	0.0405	48	0.1215	0.0413	63	0.1462	0.0479	38	0.1391	0.0435	66	0.1458	0.041	71	0.0907	0.0524	39	0.0685	0.0389	28	0.0855	0.0381	67	0.1488	0.0459	32	0.1487	0.0514	38	0.1489	0.0421	55	0.0696	0.048	97	0.0927	0.0445	61	0.0705	0.0426	35	0.0844	0.045	59	0.0513
490	0.1451	0.068	69	0.1023	0.0478	47	0.1204	0.0434	63	0.1406	0.0509	38	0.1407	0.0414	67	0.1426	0.0409	69	0.0917	0.0549	39	0.0658	0.0397	28	0.0838	0.0398	67	0.1413	0.0454	31	0.1418	0.055	38	0.1443	0.0418	57	0.0725	0.0469	98	0.0941	0.0454	60	0.0797	0.043	35	0.0789	0.0478	59	0.0503
491	0.1429	0.0671	63	0.0994	0.0426	44	0.1229	0.0415	63	0.1473	0.0537	39	0.136	0.0431	67	0.1433	0.0429	71	0.093	0.053	41	0.0604	0.0398	28	0.0828	0.0344	67	0.1402	0.0437	31	0.1437	0.0493	38	0.152	0.0405	57	0.0757	0.0491	99	0.0997	0.0462	59	0.0836	0.0452	35	0.0712	0.0433	60	0.049
492	0.145	0.0656	65	0.0951	0.0441	41	0.1215	0.04	61	0.1438	0.0464	41	0.1367	0.0458	66	0.143	0.0452	67	0.0828	0.0523	40	0.0604	0.0423	29	0.0775	0.0354	68	0.1438	0.0498	32	0.1445	0.0514	38	0.1532	0.0436	60	0.0769	0.0418	97	0.0935	0.0406	59	0.0807	0.0446	35	0.0776	0.0422	61	0.0559
493	0.1374	0.0681	63	0.0924	0.0458	39	0.117	0.0417	66	0.1344	0.046	41	0.1325	0.0458	66	0.1403	0.0421	68	0.0796	0.0517	40	0.0621	0.0432	30	0.0707	0.0325	63	0.1283	0.0557	32	0.142	0.0508	38	0.1488	0.045	61	0.077	0.0442	96	0.0924	0.0436	60	0.0836	0.0452	35	0.0758	0.0378	61	0.0536
494	0.1449	0.0599	61	0.089	0.0499	39	0.1213	0.0443	64	0.1366	0.0471	41	0.1353	0.0432	66	0.1375	0.0446	67	0.0871	0.0506	39	0.0629	0.0412	30	0.0739	0.0319	63	0.131	0.0487	33	0.1361	0.0541	37	0.1483	0.045	64	0.0792	0.0483	97	0.0997	0.0453	63	0.0831	0.0453	35	0.0759	0.0378	61	0.0564
495	0.138	0.0663	63	0.0877	0.0499	40	0.1183	0.0426	65	0.1368	0.0459	40	0.1367	0.0455	68	0.1346	0.0465	67	0.0918	0.0522	41	0.0598	0.0343	29	0.0771	0.0361	63	0.1265	0.0458	31	0.1393	0.0521	37	0.1457	0.0487	64	0.0841	0.0494	95	0.0998	0.0404	63	0.0797	0.0397	36	0.0725	0.0389	62	0.0525
496	0.1334	0.0698	67	0.0792	0.0508	41	0.1181	0.0424	67	0.133	0.0494	41	0.1297	0.0437	70	0.1315	0.0458	66	0.0871	0.0458	42	0.0595	0.038	29	0.0752	0.0371	63	0.1318	0.0491	30	0.1327	0.0576	38	0.1437	0.0439	64	0.082	0.0483	94	0.0994	0.0374	61	0.0834	0.0362	39	0.0755	0.0481	63	0.058
497	0.1362	0.0649	65	0.0811	0.0493	42	0.1136	0.043	69	0.1329	0.047	42	0.1313	0.0441	70	0.1328	0.0435	68	0.0908	0.0474	42	0.0537	0.0354	29	0.0758	0.0348	61	0.1333	0.051	30	0.1361	0.0506	36	0.146	0.0452	65	0.0783	0.044	93	0.0966	0.0428	63	0.0839	0.037	39	0.0759	0.0424	63	0.0554
498	0.1382	0.064	60	0.078	0.05	44	0.1113	0.042	66	0.1344	0.0449	41	0.1252	0.0442	68	0.1308	0.0438	69	0.0807	0.0458	41	0.0571	0.0364	29	0.0725	0.0334	62	0.1345	0.0517	29	0.136	0.053	35	0.1384	0.0425	53	0.0806	0.0475	95	0.1049	0.0436	64	0.0875	0.036	37	0.0819	0.0404	63	0.0529
499	0.1236	0.0666	59	0.075	0.0508	44	0.1103	0.0455	67	0.1359	0.0468	41	0.1223	0.04	69	0.1364	0.0415	68	0.0781	0.05	41	0.0569	0.0394	29	0.0728	0.0323	63	0.1335	0.0487	29	0.1364	0.0519	35	0.1396	0.0421	53	0.078	0.0452	96	0.0985	0.0409	67	0.0882	0.0376	38	0.0758	0.0407	63	0.056
500	0.1324	0.0697	60	0.083	0.0506	44	0.1089	0.0417	68	0.1241	0.0436	41	0.1204	0.0436	67	0.1313	0.039	67	0.0794	0.0475	42	0.0505	0.036	29	0.0587	0.03	64	0.1225	0.0563	29	0.1371	0.0556	35	0.1426	0.0461	50	0.0792	0.0507	97	0.0958	0.0382	68	0.0869	0.0426	38	0.0762	0.0422	63	0.0486
501	0.1485	0.0706	60	0.0843	0.0483	42	0.1129	0.0487	70	0.128	0.0539	40	0.1224	0.049	69	0.1396	0.0459	69	0.0816	0.0532	42	0.0338	0.0322	29	0.0488	0.0309	65	0.1199	0.0523	29	0.1408	0.0618	36	0.1278	0.051	51	0.0806	0.0491	99	0.0954	0.0417	68	0.0819	0.0435	37	0.0697	0.0409	62	0.0502
502	0.1456	0.0744	62	0.0883	0.053	42	0.1152	0.0506	69	0.1292	0.0562	40	0.1122	0.0546	67	0.1362	0.0516	72	0.0767	0.0515	44	0.0504	0.0441	29	0.061	0.0437	65	0.1066	0.0526	29	0.1389	0.0609	36	0.1391	0.0571	53	0.0812	0.0478	97	0.102	0.0428	66	0.0806	0.0429	37	0.0713	0.0437	62	0.0503
503	0.1444	0.082	60	0.0862	0.0508	42	0.1108	0.0519	70	0.1362	0.0685	38	0.1234	0.0557	67	0.1448	0.0541	72	0.0838	0.0581	44	0.0584	0.0367	29	0.0545	0.0423	65	0.1243	0.0488	29	0.1398	0.0705	36	0.135	0.0592	52	0.0829	0.0495	97	0.0982	0.0453	66	0.0812	0.0482	38	0.0826	0.0521	62	0.0513
504	0.1543	0.0848	65	0.0865	0.0519	40	0.1141	0.0548	69	0.1289	0.0737	39	0.1267	0.0569	65	0.1435	0.0555	73	0.0894	0.0581	42	0.0478	0.0338	29	0.0531	0.0401	65	0.1285	0.0611	28	0.1477	0.067	37	0.1549	0.0684	52	0.0842	0.0463	98	0.1006	0.0487	64	0.0857	0.047	39	0.0763	0.0492	62	0.0527
505	0.1439	0.0869	65	0.0867	0.0425	40	0.1129	0.0435	71	0.1264	0.0652	40	0.1209	0.0548	63	0.1405	0.0525	73	0.0773	0.048	41	0.0507	0.0395	29	0.054	0.0361	65	0.1362	0.0633	28	0.1443	0.0724	38	0.1471	0.0688	53	0.0834	0.0473	103	0.0991	0.0452	62	0.0912	0.0448	39	0.0783	0.0494	60	0.0524
506	0.1557	0.0822	66	0.0784	0.0449	40	0.1104	0.0515	69	0.1235	0.0712	40	0.1175	0.054	63	0.1273	0.0595	70	0.0856	0.0574	42	0.0432	0.0319	29	0.0587	0.0365	65	0.1123	0.0572	28	0.1299	0.0622	41	0.1458	0.0744	53	0.0843	0.0482	102	0.0902	0.0453	62	0.0957	0.0436	38	0.0744	0.0479	60	0.0514
507	0.1582	0.0822	66	0.0757	0.0414	40	0.1156	0.0546	70	0.1105	0.0737	40	0.1183	0.0574	63	0.1335	0.0546	68	0.0845	0.0552	42	0.0405	0.0263	29	0.0587	0.0444	66	0.1302	0.0547	28	0.1322	0.0698	41	0.1583	0.068	56	0.0772	0.0493	101	0.086	0.0483	61	0.0945	0.0393	38	0.073	0.046	59	0.0516
508	0.1775	0.0729	68	0.0721	0.0419	41	0.1221	0.0513	69	0.1198	0.0716	41	0.1219	0.0642	64	0.1381	0.0549	68	0.0781	0.0578	42	0.0488	0.0318	29	0.0646	0.0449	67	0.1263	0.0668	28	0.138	0.0702	41	0.1598	0.0638	57	0.0818	0.0566	99	0.0834	0.046	61	0.0826	0.0425	39	0.0744	0.0476	59	0.0506
509	0.163	0.0725	70	0.0696	0.0445	45	0.1233	0.0502	69	0.1429	0.0662	41	0.124	0.0599	65	0.1429	0.0542	71	0.0693	0.0538	41	0.0574	0.0485	27	0.0718	0.0451	69	0.1245	0.0666	27	0.1331	0.0705	41	0.1607	0.0606	57	0.0811	0.0503	99	0.0839	0.0413	62	0.0774	0.0461	39	0.0758	0.0476	59	0.0503
510	0.1563	0.0792	71	0	0	0	0.1242	0.0458	68	0.1423	0.0675	41	0.1331	0.0636	65	0.1383	0.0578	77	0.0773	0.0555	41	0.0608	0.049	28	0.077	0.0475	66	0.1301	0.0621	27	0.1435	0.0651	41	0.1591	0.0554	56	0.0802	0.0479	98	0.0876	0.0425	59	0.0749	0.0456	39	0.0733	0.0423	59	0.0481
511	0.1487	0.075	74				0.1234	0.0375	64	0.1445	0.0616	39	0.129	0.0518	65	0.1428	0.0491	75	0.0755	0.0508	42	0.067	0.0478	28	0.0836	0.0461	68	0.1387	0.057	27	0.1418	0.0652	41	0.1628	0.0522	59	0.087	0.0499	95	0.0951	0.0416	58	0.0717	0.0435	39	0.071	0.0449	60	0.0474
512	0.152	0.0735	73				0.1152	0.0412	63	0.1455	0.0578	41	0.1404	0.0533	68	0.1377	0.0434	79	0.0856	0.0571	42	0.0674	0.0438	28	0.0718	0.0409	66	0.1428	0.0494	27	0.1423	0.0621	41	0.1572	0.0484	60	0.0838	0.0472	96	0.0922	0.0482	57	0.0752	0.0442	40	0.0665	0.0441	60	0.0447
513	0.1501	0.0701	72				0.121	0.0437	65	0.1392	0.0575	41	0.1378	0.0437	69	0.1434	0.0457	79	0.0911	0.0566	42	0.0733	0.0435	26	0.0755	0.0429	67	0.1545	0.0465	27	0.1435	0.0611	41	0.1585	0.0512	59	0.0805	0.0406	95	0.0982	0.0507	58	0.0767	0.0463	40	0.0701	0.0435	60	0.0447
514	0.1463	0.0648	72				0.1129	0.0434	65	0.1412	0.0578	41	0.1343	0.0384	68	0.1377	0.0412	77	0.0854	0.0534	42	0.0742	0.0469	25	0.0736	0.0426	68	0.1494	0.0388	27	0.1462	0.0622	41	0.1517	0.0486	60	0.0821	0.0453	96	0.0961	0.0517	55	0.0753	0.0459	40	0.0667	0.0467	61	0.0469
515	0.1375	0.0705	70				0.1147	0.046	66	0.1387	0.0537	41	0.137	0.0413	70	0.1416	0.043	78	0.0893	0.0552	43	0.0736	0.0446	26	0.0788	0.0413	70	0.1504	0.0422	27	0.139	0.0593	41	0.143	0.0445	62	0.0798	0.0455	94	0.1037	0.0531	55	0.0785	0.0449	41	0.0765	0.0449	62	0.0483
516	0.1376	0.0653	64				0.1151	0.0402	67	0.1475	0.0495	43	0.1359	0.0419	70	0.133	0.0442	75	0.0866	0.054	41	0.0719	0.0404	26	0.0742	0.039	71	0.1424	0.0471	27	0.143	0.0586	41	0.1482	0.053	59	0.0784	0.0433	91	0.1012	0.0484	56	0.0807	0.0427	41	0.0754	0.0465	63	0.0515
517	0.1457	0.0748	63				0.1192	0.0383	71	0.1475	0.048	44	0.1315	0.0414	68	0.1387	0.0415	73	0.0916	0.0532	43	0.0709	0.0404	26	0.0733	0.0386	71	0.1444	0.0405	27	0.1444	0.0574	41	0.1403	0.0459	60	0.0787	0.0446	93	0.099	0.045	57	0.0895	0.0416	42	0.0752	0.0448	63	0.051
518	0.1497	0.0672	63				0.1209	0.0421	70	0.1505	0.0438	44	0.1313	0.0416	70	0.1341	0.0407	73	0.0871	0.0541	43	0.0687	0.0422	26	0.074	0.0357	72	0.1449	0.0455	25	0.1398	0.0496	41	0.1406	0.0462	59	0.0829	0.0457	92	0.1063	0.0409	57	0.0881	0.0413	42	0.0688	0.0416	63	0.0512
519	0.1447	0.0649	66				0.1209	0.0446	70	0.153	0.0462	46	0.1325	0.0439	69	0.131	0.042	72	0.0859	0.0537	43	0.0686	0.0383	26	0.0758	0.0338	75	0.1408	0.0498	24	0.1401	0.0486	42	0.1394	0.0447	55	0.0792	0.0435	89	0.101	0.0398	58	0.0894	0.0424	44	0.0798	0.0439	61	0.0485
520	0.1395	0.0684	64				0.1214	0.0418	70	0.149	0.0494	46	0.1309	0.041	69	0.1347	0.0452	72	0.0865	0.0509	44	0.0624	0.0377	26	0.0733	0.0339	78	0.1379	0.0443	25	0.1378	0.0516	42	0.1415	0.0435	54	0.0818	0.0458	86	0.1011	0.041	57	0.0868	0.0439	43	0.0787	0.0482	62	0.0534
521	0.1348	0.0634	66				0.1189	0.0394	69	0.1476	0.0476	47	0.1308	0.0452	69	0.1343	0.0437	74	0.0862	0.0503	44	0.065	0.0399	26	0.0742	0.0336	79	0.1375	0.0454	27	0.1377	0.049	41	0.1395	0.0432	54	0.0817	0.0494	84	0.1017	0.0498	55	0.088	0.0415	43	0.0744	0.0462	62	0.0533
522	0.1409	0.0656	65				0.1171	0.0409	68	0.1457	0.0472	49	0.1293	0.0393	68	0.1395	0.0421	76	0.0873	0.0495	44	0.0621	0.0379	25	0.0698	0.031	81	0.139	0.0456	27	0.1384	0.0503	41	0.1415	0.0412	52	0.088	0.0482	85	0.1034	0.054	55	0.0972	0.0405	45	0.0814	0.0484	62	0.0527
523	0.1466	0.0636	67				0.1192	0.043	68	0.147	0.0471	49	0.1317	0.0417	69	0.1359	0.0439	74	0.0877	0.0487	45	0.0556	0.037	25	0.0713	0.0306	81	0.1346	0.0491	25	0.1358	0.0515	41	0.1395	0.0392	55	0.0841	0.0474	89	0.1012	0.0494	55	0.1025	0.0412	45	0.0761	0.0438	63	0.0495
524	0.1448	0.0638	65				0.1191	0.0426	68	0.1436	0.0482	51	0.1281	0.0375	67	0.139	0.0386	73	0.087	0.0471	46	0.0542	0.0396	26	0.0699	0.0323	78	0.1379	0.0506	25	0.1367	0.0479	41	0.1344	0.0432	51	0.0891	0.049	87	0.1027	0.0482	53	0.0999	0.0402	43	0.0785	0.0454	61	0.0511
525	0.1369	0.0684	69				0.1182	0.0398	68	0.1396	0.0509	51	0.1268	0.0377	67	0.1366	0.0388	71	0.084	0.0508	44	0.0539	0.0348	26	0.0677	0.0303	78	0.1338	0.0491	25	0.1284	0.0558	41	0.1347	0.0472	50	0.0815	0.0444	84	0.1004	0.0469	51	0.0922	0.0417	43	0.0753	0.0431	59	0.0523
526	0.143	0.0618	65				0.1198	0.0401	69	0.1336	0.048	49	0.1311	0.0412	65	0.1378	0.0393	72	0.0847	0.0482	43	0.057	0.0384	26	0.0656	0.0342	77	0.1294	0.0504	25	0.1257	0.051	41	0.1329	0.0503	52	0.0864	0.0458	87	0.1053	0.0471	53	0.0954	0.0428	43	0.0715	0.0435	59	0.0513
527	0.1373	0.067	58				0.1204	0.049	69	0.1377	0.0505	49	0.135	0.0435	66	0.1344	0.0402	74	0.0835	0.0442	43	0.0541	0.0392	24	0.0672	0.0354	76	0.1313	0.0495	25	0.1289	0.0459	41	0.1306	0.0478	49	0.0882	0.0451	88	0.1001	0.0488	54	0.0931	0.0423	42	0.0678	0.0433	59	0.0521
528	0.1377	0.0709	58				0.1244	0.0406	69	0.132	0.0509	49	0.1266	0.0411	64	0.1324	0.0404	72	0.082	0.0496	43	0.0521	0.0317	25	0.0669	0.0353	76	0.1256	0.0503	25	0.1238	0.0456	41	0.1366	0.0437	47	0.0866	0.0454	89	0.1032	0.0432	54	0.0954	0.042	42	0.0776	0.0501	59	0.0499
529	0.1368	0.073	58				0.1163	0.0401	67	0.1318	0.0512	48	0.1314	0.045	65	0.1357	0.0406	69	0.0712	0.0493	44	0.0543	0.0322	23	0.0682	0.0335	74	0.1308	0.0477	25	0.1228	0.0486	41	0.1314	0.0438	47	0.0781	0.047	87	0.1013	0.044	53	0.0898	0.0422	42	0.0709	0.0467	58	0.0528
530	0.1392	0.0677	57				0.1195	0.0402	65	0.127	0.053	46	0.1225	0.0435	65	0.1305	0.0367	65	0.0696	0.0512	44	0.0536	0.0341	23	0.0578	0.032	75	0.121	0.0484	29	0.1256	0.0469	41	0.1228	0.0476	48	0.0822	0.0465	88	0.098	0.0454	53	0.0893	0.0398	39	0.0715	0.0433	58	0.051
531	0.1248	0.0686	61				0.1214	0.0412	65	0.127	0.0559	44	0.1265	0.0468	64	0.1374	0.0474	63	0.0711	0.0492	44	0.0464	0.0303	24	0.0532	0.0376	72	0.1082	0.0563	29	0.1328	0.0499	41	0.1318	0.0571	44	0.0802	0.0466	89	0.1044	0.0486	55	0.0932	0.0466	39	0.0673	0.0394	59	0.0474
532	0.1378	0.0709	60				0.1174	0.0442	63	0.1177	0.0593	44	0.1261	0.0561	63	0.131	0.0523	64	0.0747	0.052	45	0.0396	0.0315	24	0.0624	0.0451	71	0.1131	0.0573	29	0.1327	0.0575	41	0.134	0.0573	47	0.0779	0.0485	91	0.0972	0.0448	53	0.097	0.0395	39	0.0778	0.0451	59	0.0479
533	0.1533	0.0752	59				0.1109	0.0534	62	0.132	0.0658	44	0.1299	0.0666	59	0.1238	0.056	64	0.0816	0.0554	45	0.0625	0.0428	24	0.0604	0.048	71	0.1103	0.0593	29	0.1321	0.0665	39	0.1337	0.0657	47	0.0814	0.0506	91	0.0853	0.0485	53	0.0855	0.0374	39	0.0759	0.0425	59	0.0484
534	0.1676	0.081	58				0.1098	0.0544	63	0.1348	0.0691	44	0.1321	0.0611	55	0.1277	0.058	66	0.0818	0.0542	46	0.0612	0.0417	24	0.0579	0.038	72	0.1056	0.0526	29	0.1322	0.0609	39	0.1331	0.0644	48	0.0842	0.0503	91	0.091	0.0534	52	0.0876	0.0439	39	0.0772	0.0527	59	0.049
535	0.1748	0.0833	60				0.1069	0.0494	61	0.1263	0.0695	44	0.1252	0.0622	55	0.1277	0.0553	65	0.0823	0.0549	46	0.0532	0.0357	24	0.0614	0.0397	72	0.1165	0.0594	29	0.1214	0.0659	39	0.1311	0.0631	50	0.0883	0.0503	91	0.0963	0.0501	53	0.0871	0.0454	40	0.0711	0.0513	60	0.0498
536	0.1693	0.0866	61				0.1144	0.0519	59	0.1173	0.0714	45	0.1238	0.0625	55	0.121	0.06	66	0.0705	0.0504	46	0.0457	0.0262	24	0.0621	0.0431	70	0.1104	0.0717	29	0.0979	0.0643	37	0.1346	0.0689	51	0.087	0.0493	91	0.0919	0.0434	55	0.078	0.0379	40	0.0738	0.047	60	0.05
537	0.1711	0.0809	64				0.1177	0.0561	55	0.1203	0.0696	46	0.1282	0.0632	54	0.1257	0.0573	68	0.0729	0.0537	46	0.0395	0.0316	24	0.0575	0.0363	68	0.1022	0.0562	29	0.1122	0.0643	37	0.1427	0.0735	51	0.0897	0.0474	93	0.0913	0.046	55	0.0844	0.0387	41	0.077	0.0484	61	0.0483
538	0.1643	0.0799	65				0.1193	0.0491	53	0.1228	0.0709	45	0.1324	0.0601	54	0.1304	0.0597	69	0.0705	0.0473	46	0.04	0.031	23	0.0594	0.04	68	0.1055	0.0588	29	0.1201	0.065	37	0.1402	0.0637	51	0.0844	0.0471	93	0.0892	0.0467	52	0.0824	0.0416	40	0.0739	0.0426	62	0.0467
539	0.1596	0.0768	59				0.128	0.0488	55	0.129	0.064	45	0.1299	0.059	54	0.1315	0.0576	71	0.0746	0.049	45	0.055	0.0504	23	0.0711	0.0425	68	0.1187	0.0641	27	0.1249	0.0604	37	0.1464	0.0603	49	0.0787	0.0447	93	0.0925	0.0511	52	0.0805	0.0371	40	0.0725	0.0449	62	0.0466
540	0.1444	0.0767	59				0.1238	0.0467	55	0.1404	0.0645	45	0.1322	0.0533	58	0.1331	0.0567	70	0.0773	0.0608	45	0.0623	0.0509	23	0.0809	0.0435	68	0.1284	0.0658	27	0.1322	0.0689	38	0.1384	0.0589	49	0.0801	0.0426	95	0.0964	0.0439	52	0.0797	0.0417	41	0.0797	0.0478	61	0.0449
541	0.1549	0.0734	63				0.1216	0.047	56	0.1432	0.06	46	0.1354	0.0503	58	0.1267	0.0539	70	0.0819	0.0656	43	0.0685	0.0535	23	0.0813	0.0413	71	0.1363	0.0592	27	0.141	0.0623	38	0.147	0.0602	49	0.0831	0.0469	93	0.0907	0.0442	53	0.0705	0.0467	41	0.0763	0.0486	61	0.0452
542	0.1485	0.0702	62				0.1203	0.0429	58	0.1473	0.054	46	0.1317	0.0493	58	0.1332	0.0477	74	0.0821	0.0595	43	0.0715	0.0568	23	0.0815	0.0419	71	0.1407	0.0547	27	0.1354	0.0608	37	0.1386	0.0529	52	0.079	0.0411	92	0.093	0.0477	52	0.0784	0.0439	42	0.0714	0.0418	60	0.0468
543	0.1507	0.0626	66				0.1219	0.0401	56	0.1459	0.0537	47	0.1342	0.0478	60	0.134	0.0468	77	0.0849	0.0587	43	0.0679	0.0499	23	0.0812	0.0411	72	0.1388	0.0547	27	0.1377	0.0567	38	0.1469	0.0503	54	0.0723	0.0432	95	0.0921	0.0446	56	0.0846	0.042	42	0.0685	0.0422	60	0.0433
544	0.1462	0.0636	65				0.1166	0.042	53	0.1453	0.0508	47	0.1292	0.0449	56	0.134	0.0468	77	0.0871	0.0578	42	0.0651	0.0445	25	0.0854	0.037	71	0.1434	0.0533	25	0.1369	0.0518	38	0.1411	0.0457	52	0.0721	0.0422	96	0.1048	0.0426	57	0.0829	0.0425	42	0.0716	0.0441	60	0.045
545	0.1417	0.0675	62				0.1174	0.0386	53	0.1462	0.0504	47	0.1287	0.0466	56	0.1376	0.0439	77	0.0855	0.0535	41	0.0681	0.0436	25	0.0821	0.0422	71	0.1432	0.0525	25	0.137	0.0533	39	0.1366	0.05	52	0.0778	0.0443	95	0.0941	0.0422	57	0.0856	0.0442	42	0.0762	0.0402	58	0.0445
546	0.1443	0.0622	61				0.1224	0.042	56	0.1438	0.0486	47	0.1271	0.0404	56	0.1312	0.0457	75	0.0874	0.0552	42	0.069	0.0438	26	0.0798	0.039	71	0.1415	0.0508	24	0.1333	0.0534	40	0.1442	0.0491	51	0.0791	0.0465	95	0.0919	0.0427	56	0.0953	0.0437	42	0.0753	0.0439	58	0.0507
547	0.1438	0.0646	61				0.1158	0.0382	56	0.1434	0.0501	47	0.1298	0.0412	56	0.1316	0.0461	76	0.0926	0.0539	42	0.0655	0.0413	26	0.0788	0.0369	73	0.1426	0.0469	24	0.1329	0.0524	39	0.1391	0.0464	52	0.0805	0.047	94	0.1041	0.0506	55	0.0889	0.0491	43	0.0744	0.04	55	0.0511
548	0.1538	0.0659	59				0.111	0.0419	58	0.149	0.0499	48	0.128	0.0408	57	0.1326	0.0461	77	0.0938	0.0513	41	0.0668	0.0399	25	0.0756	0.0339	75	0.1395	0.0438	24	0.1345	0.0509	39	0.1326	0.0497	55	0.0779	0.0463	93	0.1083	0.0481	54	0.0909	0.0468	42	0.0793	0.0437	55	0.0537
549	0.1477	0.0699	59				0.1151	0.0423	58	0.1361	0.0538	48	0.1282	0.0452	56	0.1317	0.045	79	0.0884	0.0529	41	0.0668	0.04	25	0.075	0.0363	76	0.1386	0.0477	22	0.1338	0.0508	40	0.1404	0.0468	52	0.0825	0.0456	93	0.1007	0.0494	53	0.0875	0.0469	42	0.081	0.0425	54	0.0463
550	0.1445	0.0621	60				0.115	0.044	59	0.1396	0.047	49	0.126	0.0429	56	0.1353	0.0448	80	0.0889	0.0538	41	0.0656	0.0405	25	0.075	0.034	77	0.139	0.048	24	0.1331	0.0482	40	0.1365	0.0448	51	0.0745	0.0462	92	0.1063	0.0439	51	0.0884	0.0451	41	0.0793	0.0433	52	0.05
551	0.1361	0.0707	61				0.1121	0.0409	61	0.14	0.0457	49	0.1236	0.0435	57	0.1262	0.0468	81	0.0887	0.0515	42	0.0664	0.035	25	0.0716	0.0325	78	0.1434	0.0462	24	0.1314	0.0503	40	0.126	0.0455	50	0.085	0.0489	92	0.0929	0.0436	49	0.0805	0.045	41	0.0787	0.0461	50	0.048
552	0.1305	0.0659	59				0.1091	0.0388	63	0.1381	0.0511	49	0.1201	0.0428	56	0.1259	0.0467	79	0.094	0.0529	44	0.0654	0.0357	25	0.0715	0.036	78	0.1366	0.0443	24	0.1293	0.0467	39	0.1331	0.0493	50	0.0822	0.0479	93	0.0956	0.0458	47	0.0774	0.0439	42	0.0786	0.0428	49	0.0513
553	0.1327	0.0665	58				0.1142	0.0449	63	0.1354	0.0506	48	0.1213	0.0407	56	0.131	0.0432	81	0.0851	0.0538	44	0.0632	0.0369	25	0.0684	0.0345	78	0.134	0.0461	25	0.1299	0.0468	38	0.1279	0.0522	50	0.085	0.0447	95	0.097	0.0439	48	0.0849	0.041	43	0.0754	0.04	49	0.0505
554	0.1405	0.0724	61				0.1116	0.0418	64	0.1368	0.0457	48	0.1158	0.0408	57	0.1277	0.044	83	0.0853	0.0534	43	0.0612	0.0355	25	0.0655	0.0307	80	0.1336	0.0446	23	0.1307	0.0526	36	0.1258	0.0513	49	0.0866	0.048	93	0.1037	0.0427	47	0.0911	0.0454	42	0.0759	0.0409	49	0.0554
555	0.1363	0.066	63				0.1087	0.0422	67	0.139	0.0491	49	0.1165	0.0441	55	0.1288	0.0424	79	0.0884	0.0575	42	0.062	0.0356	24	0.0652	0.0336	82	0.1263	0.0419	23	0.1246	0.0524	36	0.1233	0.0523	48	0.0843	0.0462	97	0.105	0.043	48	0.0921	0.0432	42	0.0745	0.0409	48	0.0524
556	0.1358	0.0602	62				0.1109	0.0406	68	0.1401	0.048	47	0.108	0.0408	55	0.1276	0.0392	78	0.0841	0.0536	44	0.0585	0.0342	25	0.0637	0.0312	84	0.1212	0.0448	23	0.1253	0.058	36	0.1239	0.0527	48	0.0839	0.0436	94	0.1016	0.0502	48	0.0887	0.0441	42	0.0756	0.0403	48	0.0488
557	0.1301	0.0623	61				0.1105	0.0399	69	0.1403	0.0483	47	0.111	0.0405	56	0.1287	0.0405	78	0.0852	0.0547	44	0.0569	0.0358	24	0.064	0.03	84	0.1165	0.0417	24	0.1219	0.0526	36	0.1231	0.0518	46	0.085	0.0429	95	0.091	0.0426	48	0.0897	0.0406	39	0.0764	0.0442	48	0.0534
558	0.1279	0.0665	63				0.1107	0.0447	71	0.1364	0.0477	47	0.1077	0.0368	56	0.1257	0.0449	78	0.0846	0.0555	42	0.0602	0.0395	25	0.0632	0.031	80	0.122	0.0459	27	0.1184	0.0548	36	0.1194	0.0547	45	0.0818	0.0438	95	0.0982	0.0474	51	0.0927	0.0388	40	0.0847	0.0397	47	0.0515
559	0.132	0.0686	64				0.1088	0.0395	71	0.1399	0.0519	45	0.106	0.0404	58	0.1327	0.0486	74	0.078	0.0533	42	0.0515	0.0339	26	0.0579	0.0262	80	0.12	0.042	27	0.115	0.056	37	0.1193	0.051	45	0.0817	0.0463	95	0.1094	0.0507	52	0.0912	0.0397	39	0.0795	0.0411	46	0.0526
560	0.1526	0.0671	64				0.109	0.0393	72	0.1369	0.0518	45	0.1094	0.0383	59	0.1263	0.0443	69	0.0804	0.0521	42	0.0513	0.0291	26	0.0568	0.0323	81	0.1127	0.0486	27	0.118	0.0563	38	0.118	0.0519	43	0.0824	0.0489	97	0.1001	0.048	50	0.0876	0.0398	38	0.0819	0.0384	46	0.0497
561	0.1564	0.0666	62				0.1097	0.0386	75	0.135	0.0537	44	0.1126	0.0409	57	0.1298	0.0514	67	0.0781	0.0545	42	0.0415	0.028	26	0.0492	0.0307	79	0.1267	0.0522	29	0.1243	0.0578	36	0.1179	0.0529	43	0.0855	0.0468	95	0.096	0.0481	50	0.0847	0.044	38	0.0811	0.0403	49	0.0468
562	0.1518	0.0775	56				0.1101	0.045	73	0.1318	0.0633	45	0.1156	0.0502	57	0.1294	0.0506	67	0.072	0.049	42	0.0408	0.0345	26	0.0457	0.0318	79	0.1166	0.0538	29	0.1273	0.0671	33	0.1192	0.0614	44	0.0819	0.0476	92	0.0938	0.0513	50	0.0875	0.0388	37	0.0749	0.0432	50	0.0507
563	0.1532	0.079	57				0.1052	0.0506	73	0.1395	0.0631	45	0.1153	0.0546	58	0.1249	0.0611	67	0.074	0.0541	44	0.0625	0.0432	26	0.0605	0.0394	76	0.1255	0.0489	28	0.1253	0.0719	34	0.1226	0.0643	43	0.0786	0.0445	90	0.0874	0.044	49	0.0836	0.042	37	0.075	0.0434	50	0.0502
564	0.1379	0.0764	59				0.1088	0.0541	74	0.1256	0.0692	47	0.1204	0.0572	59	0.1277	0.0547	67	0.083	0.0571	45	0.0691	0.0432	24	0.0601	0.0361	76	0.1017	0.0512	28	0.1366	0.0726	34	0.1337	0.0674	42	0.0758	0.0456	87	0.0963	0.0483	48	0.0891	0.0447	37	0.0752	0.0395	48	0.0506
565	0.1339	0.0845	57				0.11	0.0504	74	0.1358	0.0594	47	0.12	0.0576	58	0.1195	0.0557	68	0.0869	0.061	45	0.0563	0.0396	25	0.0612	0.0392	75	0.1197	0.0698	28	0.1393	0.0671	35	0.1344	0.0662	42	0.0732	0.0444	89	0.0899	0.0499	49	0.0914	0.0478	37	0.0769	0.0415	48	0.0436
566	0.1509	0.0793	58				0.11	0.0533	74	0.141	0.0634	47	0.117	0.0552	59	0.1102	0.0505	67	0.088	0.0567	45	0.048	0.036	25	0.0566	0.0362	73	0.1175	0.0653	29	0.1327	0.0719	35	0.1335	0.0586	39	0.0757	0.0456	90	0.0994	0.0474	48	0.0842	0.0472	35	0.0816	0.0478	48	0.0479
567	0.1614	0.0786	55				0.1181	0.0488	74	0.1318	0.0646	48	0.1179	0.0583	59	0.1245	0.0586	67	0.0748	0.0511	45	0.0438	0.0394	25	0.0501	0.0333	73	0.0915	0.0635	29	0.1348	0.0829	35	0.1264	0.0618	40	0.0794	0.0497	91	0.1037	0.056	49	0.0849	0.0455	35	0.0882	0.0449	51	0.0452
568	0.159	0.0797	53				0.1172	0.0496	73	0.1204	0.073	46	0.1193	0.0641	59	0.1375	0.0533	62	0.0807	0.0563	45	0.0475	0.0395	25	0.0533	0.0363	72	0.1071	0.0657	30	0.1102	0.0752	34	0.1239	0.0663	40	0.0819	0.0526	91	0.1021	0.0485	48	0.0768	0.0502	35	0.0809	0.0426	52	0.0442
569	0.1509	0.0778	52				0.1171	0.0478	73	0.1171	0.0713	47	0.1124	0.0609	59	0.1412	0.055	63	0.0734	0.0554	45	0.0571	0.0442	25	0.0623	0.0394	72	0.1137	0.0636	30	0.1108	0.0829	35	0.1255	0.0602	40	0.0761	0.0499	91	0.1041	0.0459	51	0.0829	0.0448	35	0.082	0.0474	51	0.0452
570	0.1454	0.0763	55				0.1181	0.0428	69	0.1269	0.0672	47	0.113	0.0607	59	0.1385	0.0565	66	0.0732	0.0502	45	0.065	0.0486	26	0.0703	0.0397	74	0.118	0.0587	30	0.1193	0.0732	37	0.1287	0.0604	41	0.0721	0.0461	93	0.1018	0.0457	52	0.0871	0.0484	36	0.0856	0.0461	52	0.042
571	0.1382	0.0721	57				0.1155	0.043	69	0.1329	0.0673	47	0.1198	0.0532	59	0.1332	0.0534	66	0.0747	0.0462	43	0.0648	0.0525	24	0.0701	0.0363	74	0.1279	0.0564	30	0.119	0.0604	37	0.1261	0.0606	42	0.0698	0.0455	92	0.0898	0.049	55	0.0846	0.0409	36	0.0862	0.048	51	0.0467
572	0.1471	0.0645	60				0.1129	0.0423	68	0.1363	0.0559	48	0.1192	0.055	59	0.1313	0.0502	66	0.0812	0.055	43	0.0626	0.0559	24	0.0675	0.0375	73	0.1364	0.0555	30	0.1208	0.063	37	0.1286	0.0589	40	0.073	0.0482	93	0.0881	0.0523	51	0.0808	0.0451	36	0.09	0.0507	51	0.0505
573	0.1416	0.0656	62				0.1112	0.0424	68	0.1456	0.0523	46	0.1241	0.0478	59	0.1327	0.0489	67	0.0923	0.0562	41	0.0655	0.048	26	0.0725	0.0358	75	0.138	0.0475	30	0.1295	0.057	37	0.132	0.0566	41	0.0717	0.0477	93	0.0995	0.0524	53	0.0793	0.0442	35	0.0762	0.043	51	0.0506
574	0.1475	0.0651	59				0.109	0.0433	69	0.1387	0.0537	42	0.1234	0.0452	58	0.1291	0.0433	65	0.093	0.057	42	0.0634	0.0463	26	0.0687	0.0379	76	0.1396	0.0443	30	0.1331	0.0558	37	0.1258	0.051	40	0.0746	0.0473	94	0.1005	0.0526	51	0.0849	0.0437	35	0.0763	0.0492	51	0.0452
575	0.1478	0.0629	60				0.1188	0.0434	70	0.1441	0.0499	42	0.1273	0.0432	58	0.1346	0.0427	63	0.0893	0.0537	42	0.0642	0.0426	26	0.0724	0.0299	79	0.1415	0.0459	30	0.1315	0.0558	38	0.1247	0.0542	41	0.0722	0.0492	91	0.0981	0.0482	56	0.0822	0.0518	35	0.0734	0.0403	52	0.0452
576	0.1394	0.0631	61				0.1145	0.044	70	0.1389	0.0514	43	0.1254	0.0403	58	0.1325	0.0398	63	0.0947	0.0509	42	0.0589	0.0413	26	0.0729	0.0304	79	0.1401	0.0441	30	0.1367	0.0573	38	0.1246	0.0484	42	0.0774	0.0475	93	0.0942	0.0499	56	0.0851	0.0449	35	0.0776	0.0436	54	0.0482
577	0.146	0.0631	60				0.1111	0.0435	71	0.1356	0.0486	43	0.1251	0.0383	60	0.131	0.0404	64	0.0935	0.049	43	0.0664	0.0425	28	0.0673	0.0296	77	0.1425	0.0451	30	0.1297	0.054	36	0.1243	0.0532	41	0.0802	0.0472	89	0.0968	0.0467	58	0.0833	0.0453	36	0.0782	0.0429	53	0.048
578	0.1379	0.0653	57				0.1137	0.0414	71	0.1369	0.0462	43	0.1243	0.0407	61	0.1258	0.0451	63	0.0933	0.0508	44	0.0683	0.0363	27	0.068	0.0341	75	0.1412	0.0441	30	0.131	0.0537	37	0.1248	0.0478	41	0.0807	0.0458	90	0.1042	0.0424	56	0.087	0.044	35	0.0806	0.0415	53	0.0469
579	0.1402	0.0641	57				0.1111	0.0403	71	0.1424	0.0471	41	0.123	0.0402	61	0.1291	0.0443	66	0.0935	0.0521	45	0.0671	0.0376	26	0.067	0.0318	74	0.1365	0.0424	30	0.1329	0.052	37	0.1252	0.0446	41	0.0852	0.0446	90	0.1056	0.0489	58	0.0868	0.0448	35	0.0877	0.0431	54	0.0527
580	0.1373	0.0658	59				0.1057	0.0426	72	0.1427	0.0442	39	0.1251	0.0418	62	0.1276	0.0433	67	0.0914	0.0549	45	0.0651	0.0387	27	0.0642	0.0325	74	0.1388	0.0424	30	0.1352	0.0524	36	0.1242	0.0503	40	0.079	0.0434	86	0.1083	0.0437	56	0.0826	0.0448	35	0.09	0.0423	53	0.0517
581	0.1394	0.0614	59				0.1093	0.0457	73	0.1461	0.0439	40	0.1217	0.0412	62	0.1275	0.0457	69	0.0896	0.0523	45	0.0666	0.0376	27	0.0668	0.0297	74	0.1354	0.0452	29	0.1412	0.0519	36	0.124	0.052	40	0.0851	0.0502	86	0.1105	0.0471	59	0.0856	0.0419	36	0.0869	0.0402	54	0.0506
582	0.1373	0.068	58				0.1082	0.0405	73	0.1461	0.0465	43	0.1201	0.0419	62	0.1294	0.0398	67	0.0914	0.0509	45	0.0663	0.0382	27	0.0649	0.0298	76	0.1347	0.0439	29	0.1351	0.0445	35	0.119	0.0494	41	0.0834	0.046	86	0.1103	0.0475	59	0.085	0.044	36	0.0829	0.041	56	0.0521
583	0.1311	0.0715	55				0.1073	0.0405	69	0.1433	0.0473	42	0.1196	0.0427	58	0.1282	0.0436	69	0.0942	0.0548	45	0.0637	0.0349	28	0.0632	0.0302	79	0.1335	0.0429	29	0.1321	0.0451	35	0.1204	0.0498	41	0.0859	0.0432	83	0.1095	0.041	59	0.0837	0.0419	36	0.0865	0.0392	56	0.056
584	0.1349	0.0701	58				0.1116	0.0415	67	0.14	0.0479	42	0.1187	0.0443	56	0.1215	0.0459	67	0.0938	0.0492	44	0.0633	0.0394	27	0.0649	0.0317	78	0.1333	0.0426	29	0.129	0.0477	36	0.1208	0.045	41	0.0893	0.0423	84	0.1009	0.0486	58	0.0787	0.0414	36	0.0824	0.037	56	0.054
585	0.1386	0.071	60				0.1086	0.0406	67	0.1383	0.0458	42	0.118	0.0416	56	0.1221	0.0504	67	0.0919	0.0533	46	0.0619	0.0417	27	0.0603	0.0289	78	0.1302	0.0445	28	0.1257	0.0471	36	0.1199	0.0463	41	0.085	0.0429	86	0.0988	0.0487	58	0.0823	0.0423	38	0.0752	0.0384	56	0.0537
586	0.1434	0.0686	62				0.1037	0.0415	65	0.1434	0.0448	40	0.114	0.0439	56	0.114	0.0503	68	0.0888	0.0523	46	0.0588	0.0351	24	0.0597	0.0267	80	0.1332	0.0463	28	0.13	0.0474	38	0.1171	0.0439	42	0.0869	0.0437	88	0.1	0.0454	56	0.0794	0.042	38	0.0737	0.0371	56	0.0497
587	0.1341	0.0674	59				0.0991	0.0432	66	0.1371	0.0489	42	0.1072	0.0443	56	0.1118	0.0479	68	0.0807	0.0475	44	0.0553	0.0355	22	0.0528	0.0227	77	0.1342	0.047	28	0.1271	0.05	38	0.1174	0.0433	43	0.0816	0.0422	88	0.1019	0.0469	57	0.079	0.0468	40	0.0779	0.0463	58	0.0517
588	0.1327	0.0731	59				0.1042	0.0426	65	0.1335	0.0473	42	0.107	0.0456	56	0.1194	0.0452	69	0.082	0.0521	45	0.0572	0.0373	22	0.0572	0.0302	76	0.1262	0.0451	28	0.1261	0.0511	39	0.1173	0.0431	44	0.0845	0.0472	88	0.1042	0.0482	56	0.0865	0.0398	41	0.0818	0.0429	58	0.0539
589	0.125	0.0671	60				0.0958	0.0441	67	0.1332	0.0526	42	0.1038	0.0392	56	0.1167	0.0459	65	0.0819	0.0484	47	0.0493	0.03	22	0.0536	0.0293	76	0.1213	0.0428	28	0.1224	0.0515	39	0.1063	0.0455	43	0.0886	0.0455	88	0.0988	0.0451	56	0.0934	0.0396	42	0.0834	0.0457	57	0.0536
590	0.1355	0.0681	59				0.1014	0.0428	67	0.1317	0.0491	41	0.1019	0.0477	55	0.119	0.0449	63	0.0745	0.0485	47	0.0525	0.0342	23	0.0562	0.032	74	0.128	0.0495	28	0.1245	0.0533	38	0.1149	0.0413	45	0.0845	0.0448	79	0.1032	0.0518	53	0.0894	0.0369	41	0.0861	0.052	57	0.0513
591	0.1339	0.0694	55				0.1155	0.0426	69	0.1372	0.0514	42	0.1132	0.0442	55	0.132	0.0519	63	0.0742	0.0541	47	0.0479	0.0369	23	0.046	0.0275	73	0.1204	0.0481	29	0.1262	0.0546	38	0.1162	0.0482	44	0.0784	0.0431	78	0.0971	0.0483	54	0.0848	0.0368	44	0.0843	0.0548	56	0.0513
592	0.1414	0.0732	53				0.112	0.0426	68	0.137	0.0576	42	0.1171	0.0532	56	0.1268	0.0501	64	0.0733	0.0551	48	0.0403	0.0268	23	0.0533	0.0379	74	0.1148	0.0474	29	0.1291	0.0588	38	0.1289	0.0532	43	0.0796	0.0498	82	0.0958	0.0432	54	0.0841	0.0369	44	0.0846	0.0434	57	0.0488
593	0.1345	0.0699	52				0.114	0.0488	67	0.1457	0.0611	44	0.1168	0.0516	57	0.13	0.0623	66	0.0716	0.0517	49	0.0459	0.0361	23	0.0535	0.0345	74	0.0999	0.0585	29	0.1221	0.0597	38	0.136	0.0635	43	0.0754	0.0484	81	0.0938	0.0508	54	0.0783	0.0372	44	0.0809	0.0413	55	0.0496
594	0.1502	0.076	53				0.1123	0.0476	68	0.146	0.0716	45	0.117	0.0612	54	0.1345	0.0542	65	0.0721	0.0504	50	0.0528	0.0314	23	0.0433	0.0285	74	0.1042	0.0567	29	0.1182	0.0663	36	0.126	0.0669	41	0.0743	0.0512	80	0.1029	0.055	53	0.0733	0.0399	44	0.0874	0.0511	56	0.052
595	0.1527	0.0835	54				0.111	0.0508	68	0.1228	0.0683	45	0.1121	0.0551	52	0.1229	0.0517	64	0.0751	0.0592	51	0.0465	0.0295	23	0.0574	0.0351	72	0.1106	0.05	29	0.1321	0.063	35	0.1242	0.0653	43	0.073	0.0524	81	0.0887	0.05	53	0.0718	0.044	44	0.0873	0.0436	55	0.0454
596	0.1506	0.0879	56				0.1173	0.0557	69	0.1302	0.0789	45	0.1016	0.0549	57	0.1178	0.0575	64	0.0803	0.0547	51	0.0451	0.0346	23	0.0515	0.0347	71	0.1311	0.0585	29	0.1354	0.0651	36	0.1223	0.0717	42	0.0755	0.0485	83	0.0901	0.0476	55	0.0693	0.0405	42	0.0802	0.0446	56	0.0427
597	0.1479	0.0838	56				0.1093	0.0564	69	0.1179	0.065	44	0.1087	0.0521	57	0.1189	0.0592	66	0.0724	0.0511	52	0.0418	0.0259	24	0.0509	0.0351	71	0.1145	0.0562	29	0.1062	0.0622	36	0.1181	0.0699	41	0.0761	0.0495	85	0.0884	0.0526	55	0.0769	0.047	40	0.0787	0.0432	56	0.045
598	0.1589	0.0811	52				0.1083	0.0567	69	0.1266	0.0594	44	0.1081	0.0587	56	0.1273	0.0656	67	0.0683	0.0544	52	0.0495	0.0397	24	0.054	0.0452	70	0.1174	0.0604	29	0.1108	0.0759	36	0.1164	0.0643	39	0.0762	0.0455	86	0.0925	0.0556	57	0.0732	0.0417	40	0.0692	0.0389	54	0.0391
599	0.1513	0.0768	53				0.1049	0.0523	67	0.1334	0.0649	44	0.1128	0.0568	57	0.1324	0.0593	70	0.0685	0.0546	52	0.052	0.0471	24	0.06	0.0456	68	0.1309	0.0563	29	0.1183	0.0735	37	0.1144	0.0567	39	0.0762	0.045	88	0.093	0.0529	57	0.0818	0.0469	40	0.0613	0.0419	54	0.044
600	0	0	0				0	0	0	0	0	0	0	0	0	0	0	0	0	0	0	0	0	0	0	0	0	0	0	0	0	0	0	0	0	0	0	0	0	0	0	0	0	0	0	0	0	0	0
[truncated: 54 more columns]

## Sheet: Figure 3
Figure 3 a + b			Figure 3 c								Figure 3 d											Figure 3 e								Figure 3 f										Figure 3 g
time (s)	optoSynC light (pA)		time (s)	optoSynC light (N=18)			wild type light (N=8)				optoSynC 1-30 s	optoSynC 76-105 s	wild type 1-30 s	wild type 76-105 s								time (s)	optoSynC light (N=10)			wild type light (N=8)				optoSynC 1-30 s	optoSynC 76-105 s	wild type 1-30 s	wild type 76-105 s							time (h)	wild type dark (fraction moving)			wild type light (fraction moving)			optoSynC dark (fraction moving)
0	-91.625			mean (Hz)	sem	n	mean (Hz)	sem	n		mean (Hz)	mean (Hz)	mean (Hz)	mean (Hz)									mean (pA)	sem	n	mean (pA)	sem	n		mean (pA)	mean (pA)	mean (pA)	mean (pA)								experiment 1	exp 2	exp 3	experiment 1	exp 2	exp 3	experiment 1	exp 2	exp 3
0.0003	-89.375		1	31.3333	4.9236	18	32.875	5.51439	8		85.2333	9.26667	12.7667	34.2								1	12.4611	0.53052	18	12.8	1.07985	8		12.5633	10.17	11.2667	13.5767							0	1	1	1	1	1	1	1	1	1
0.0005	-91.4375		2	35.5	5.89574	18	34.625	6.53545	8		28.7333	2.26667	9.63333	6.2								2	12.5778	0.52869	18	12.625	0.9761	8		11.06	8.3	10.2467	9.99333							0.5	1	1	1	1	1	1	1	1	1
0.0008	-90.0625		3	33.7222	5.27096	18	34.75	6.30688	8		41.3	3.06667	31.6333	39.7667								3	12.5833	0.65824	18	12.525	0.73211	8		14.1733	8.28667	12.6033	13.6833							1	1	1	1	1	1	1	1	1	1
0.001	-87.3125		4	34.0556	6.28593	18	33.375	5.0566	8		2.76667	1.56667	51.7	19.9								4	12.15	0.89371	18	13.7125	0.82493	8		9.59333	7.59	13.93	11.9433							1.5	0.89	0.89	0.87	0.6	0.75	0.78	0.9	0.9	0.88
0.0013	-90.0625		5	38.3333	6.76979	18	26.375	5.36835	8		53.3333	34.5667	32.5333	57.2667								5	13.8444	1.14221	18	12.675	0.51539	8		15.1567	13.5133	13.8333	14.16							2	0.67	0.74	0.57	0.27	0.35	0.3	0.75	0.71	0.63
0.0015	-87.625		6	32.6667	6.34364	18	30.625	5.46396	8		62.7667	18.9	58.7333	49.7667								6	12.7111	0.54616	18	13	0.72899	8		11.1933	9.79	17.1667	16.8367							2.5	0.44	0.37	0.48	0.13	0.15	0.19	0.4	0.48	0.46
0.0018	-85.875		7	36.5556	6.64861	18	30.125	5.4394	8		18.4667	7.46667	41.0667	21.3667								7	12.4611	0.72338	18	14.2375	1.52865	8		12.29	11.1533	10.6667	10.9267							3	0.28	0.21	0.22	0	0.1	0.07	0.3	0.19	0.21
0.002	-84.1875		8	32.7222	6.26788	18	35.5	8.84186	8		45.3	19.7	26.4	57.5								8	12.3278	0.65539	18	12.35	0.92986	8		16.5933	14.7433	14.66	16.8333							3.5	0.11	0.11	0.13	0	0.05	0.04	0.05	0.14	0.13
0.0023	-91.875		9	33.9444	5.2955	18	38.875	9.20294	8		43.2333	28.3333										9	12.1333	0.59387	18	13	1.2666	8		11.0267	10.5833									4	0.06	0.05	0.04	0	0	0	0	0.14	0.04
0.0025	-87.1875		10	31.4444	5.80468	18	36.375	8.94614	8		35.2	23.1										10	12.4444	0.73929	18	13.175	1.21299	8		13.61	14.3133									4.5	0	0.05	0	0	0	0	0	0.05	0
0.0028	-88.5625		11	34.3889	5.7526	18	40.75	10.257	8		32.8667	22.8										11	11.8611	0.49495	18	13.2375	0.99981	8		14.6167	13.8733									5	0	0	0	0	0	0	0	0	0
0.003	-84.25		12	32.3889	5.18112	18	35.875	8.33974	8		16.3	7.26667										12	12.3056	0.63521	18	15.7	2.30582	8		10.3933	11.88									5.5	0	0	0	0	0	0	0	0	0
0.0033	-89.5		13	30.4444	4.62603	18	36.125	7.65422	8		38.0333	6.7										13	12.7833	0.79723	18	15.475	2.35643	8		13.76	11.37									6	0	0	0	0	0	0	0	0	0
0.0035	-83.625		14	31.8889	5.23306	18	31.625	5.04953	8		28	20.8										14	13.2	1.18664	18	12.1625	0.59998	8		12.92	10.9867									number of animals analyzed:	18	19	23	15	20	27	20	21	23
0.0038	-83.125		15	29.2222	4.89134	18	29.125	5.3567	8		16.2667	9.33333										15	11.1778	0.40419	18	12.0625	1.03388	8		10.5667	9.54333									Fig 3g Statistics
0.004	-81.125		16	34.1667	4.73635	18	36.25	6.35484	8		15.6667	9.2										16	12.1611	0.71236	18	12.925	0.76806	8		11.3567	11.31
0.0043	-90.4375		17	33.8889	5.12643	18	35.125	7.16997	8		15.2333	9.1										17	12.1444	0.71776	18	13.6375	0.99426	8		9.91667	13.5967									Two-way ANOVA	Ordinary
0.0045	-86.5		18	35.2778	6.30686	18	35.125	8.02771	8		20.5667	15.8333										18	12.5667	0.77062	18	12.775	0.87316	8		11.46	11.48									Alpha	0.05
0.0048	-86.4375		19	32.8333	5.21075	18	32.875	6.35115	8													19	13.0833	0.77869	18	12.9875	1.192	8
0.005	-85.25		20	31.0556	5.02508	18	34.875	7.43409	8		Figure 3d Statistics											20	11.6944	0.55639	18	12.975	0.96376	8		Fig 3f Statistics										Source of Variation	% of total variation	P value	P value summary	Significant?
0.0053	-87.6875		21	32.4444	5.78437	18	27.125	5.39655	8													21	12.3444	1.42676	18	12.0625	0.86105	8												Interaction	22.06	<0,001	***	Yes
0.0055	-83.5		22	32.6111	5.48923	18	33.5	5.82176	8		Two-way ANOVA	Ordinary										22	12.1611	0.51221	18	12.4625	0.66707	8		Two-way ANOVA	Ordinary									Row Factor	36.92	<0,001	***	Yes
0.0058	-84.5625		23	35.2222	6.0475	18	34.5	6.05333	8		Alpha	0.05										23	12.8278	0.76114	18	12.675	0.88696	8		Alpha	0.05									Column Factor	40.14	<0,001	***	Yes
0.006	-90.3125		24	35.3889	6.36018	18	30.125	5.5499	8													24	12.85	0.72496	18	12.2875	1.09078	8
0.0063	-87		25	34.2778	6.86461	18	28.125	5.00513	8		Source of Variation	% of total variation	P value	P value summary	Significant?							25	12.0333	0.62204	18	12.5875	0.74509	8		Source of Variation	% of total variation	P value	P value summary	Significant?						ANOVA table	SS	DF	MS	F (DFn, DFd)	P value
0.0065	-82.9375		26	33	6.84182	18	28.375	6.31025	8		Interaction	7.659	0.03	*	Yes							26	13	1.01737	18	13.2625	1.61632	8		Interaction	2.543	0.24	ns	No						Interaction	9.798	60	0.1633	F (60, 156) = 64,92	P<0,001
0.0068	-91.0625		27	31	6.27528	18	31.5	7.22842	8		Row Factor	4.391	0.1	ns	No							27	10.9778	0.80665	18	13.7625	1.678	8		Row Factor	0.4507	0.62	ns	No						Row Factor	16.4	12	1.366	F (12, 156) = 543,2	P<0,001
0.007	-82.75		28	33.5556	5.699	18	33.125	7.50818	8		Column Factor	7.338	0.03	*	Yes							28	11.8333	0.52313	18	12.6125	0.89071	8		Column Factor	9.231	0.03	*	Yes						Column Factor	17.83	5	3.566	F (5, 156) = 1418	P<0,001
0.0073	-83.3125		29	32.5556	5.21888	18	31.375	7.05321	8													29	11.2667	0.43446	18	12.8875	1.08684	8												Residual	0.3924	156	0.002515
0.0075	-83.875		30	32.8889	5.35894	18	32.75	6.70754	8		ANOVA table	SS (Type III)	DF	MS	F (DFn, DFd)	P value						30	12.45	0.66349	18	12.7625	0.88296	8		ANOVA table	SS (Type III)	DF	MS	F (DFn, DFd)	P value
0.0078	-82.375		31	30.1667	4.72875	18	33.25	7.78678	8		Interaction	1356	1	1356	F (1, 48) = 5,017	P=0,03						31	11.7222	0.45364	18	14.15	1.28174	8		Interaction	6.616	1	6.616	F (1, 48) = 1,415	P=0,24					Data summary
0.008	-86.3125		32	32.6111	5.32483	18	42.625	6.53271	8		Row Factor	777.6	1	777.6	F (1, 48) = 2,876	P=0,10						32	12.9944	0.58497	18	15.8125	1.29428	8		Row Factor	1.172	1	1.172	F (1, 48) = 0,2507	P=0,62					Number of columns (Column Factor)	6
0.0083	-84.8125		33	31.2222	4.54862	18	38.375	6.44465	8		Column Factor	1300	1	1300	F (1, 48) = 4,807	P=0,03						33	15.6333	2.11645	18	14.55	0.61091	8		Column Factor	24.01	1	24.01	F (1, 48) = 5,135	P=0,03					Number of rows (Row Factor)	13
0.0085	-89.1875		34	28.4444	4.82452	18	38.375	5.72257	8		Residual	12978	48	270.4								34	13.2611	0.60689	18	12.675	0.67632	8		Residual	224.4	48	4.676							Number of values	234
0.0088	-87.5		35	28.1667	4.68501	18	32.75	5.23638	8													35	12.4833	0.76514	18	14.0625	0.95393	8
0.009	-87.0625		36	24.0556	4.37646	18	38.125	3.85652	8		Difference between column means											36	12.2722	0.93849	18	13.6875	0.98424	8		Difference between column means
0.0093	-89.0625		37	24.3889	4.26349	18	37.25	4.22894	8		Predicted (LS) mean of optoSynC light (N=10)	23.57										37	11.85	0.50301	18	13.5875	1.12432	8		Predicted (LS) mean of optoSynC light (N=18)	11.8									Within each row, compare columns (simple effects within rows)
0.0095	-86.3125		38	23.6667	4.28174	18	31.375	3.67393	8		Predicted (LS) mean of wild type light (N=8)	34.4										38	11.8389	1.25026	18	14.6	1.25342	8		Predicted (LS) mean of wild type light (N=8)	13.27
0.0098	-90.625		39	22.2222	4.18647	18	32.5	4.4441	8		Difference between predicted means	-10.83										39	12.3333	0.77531	18	12.9	0.81701	8		Difference between predicted means	-1.472									Number of families	13
0.01	-86.25		40	24.1667	5.32674	18	36.125	3.85189	8		SE of difference	4.941										40	12.1889	0.77867	18	13.6375	0.55386	8		SE of difference	0.6497									Number of comparisons per family	15
0.0102	-89.6875		41	25.6111	3.94831	18	31.75	3.85334	8		95% CI of difference	-20,77 to -0,8979										41	12.55	0.64758	18	13.5875	0.81645	8		95% CI of difference	-2,779 to -0,1659									Alpha	0.05
0.0105	-87.375		42	27.7222	4.73466	18	32.375	3.82164	8													42	12.9833	0.71872	18	13.1125	1.06174	8
0.0108	-91.3125		43	26.0556	4.10521	18	30.125	4.35249	8		Difference between row means											43	13.0556	1.36188	18	13.1125	0.87125	8		Difference between row means										Bonferroni's multiple comparisons test	Mean Diff,	95,00% CI of diff,	Below threshold?	Summary	Adjusted P Value
0.011	-85.4375		44	24.7778	4.20283	18	35.375	5.68186	8		Predicted (LS) mean of 0-30	33.18										44	12.8444	0.73151	18	14.0875	0.83718	8		Predicted (LS) mean of 0-30	12.7
0.0113	-90.6875		45	23.1111	4.63285	18	33.625	4.49578	8		Predicted (LS) mean of 76-105	24.8										45	13.1722	0.83591	18	16.0375	1.59698	8		Predicted (LS) mean of 76-105	12.37									0
0.0115	-85.75		46	24.7778	5.41817	18	37.375	5.15453	8		Difference between predicted means	8.378										46	11.9167	0.53108	18	12.9625	0.91592	8		Difference between predicted means	0.3253									wild type dark (N=3; n=60) vs. wild type light (N=3; n=62)	0	-0,1221 to 0,1221	No	ns	>0,99
0.0118	-89.6875		47	22.4444	4.44738	18	35.5	4.45213	8		SE of difference	4.941										47	11.3333	0.99305	18	14.2	1.20297	8		SE of difference	0.6497									wild type dark (N=3; n=60) vs. optoSynC dark (N=3; n=65)	0	-0,1221 to 0,1221	No	ns	>0,99
0.012	-91.625		48	18.8333	3.51955	18	31.875	4.90786	8		95% CI of difference	-1,555 to 18,31										48	11.0333	0.82367	18	12.975	0.74108	8		95% CI of difference	-0,9810 to 1,632									wild type dark (N=3; n=60) vs. optoSynC light (N=3; n=63)	0	-0,1221 to 0,1221	No	ns	>0,99
0.0123	-90.3125		49	20.8333	3.66778	18	31.875	3.72941	8													49	13.5333	1.01124	18	12.825	0.73721	8												wild type dark (N=3; n=60) vs. Group E	0	-0,1221 to 0,1221	No	ns	>0,99
0.0125	-91.375		50	18.8333	3.29314	18	32.25	4.14363	8		Interaction CI											50	11.2944	0.93737	18	12.9375	0.97814	8		Interaction CI										wild type dark (N=3; n=60) vs. Group F	0	-0,1221 to 0,1221	No	ns	>0,99
0.0128	-88.8125		51	17.8333	3.35994	18	30.125	4.96933	8		Mean diff, A1 - B1	0.2343										51	11.4	0.57212	18	13.025	1.09443	8		Mean diff, A1 - B1	-0.6995									wild type light (N=3; n=62) vs. optoSynC dark (N=3; n=65)	0	-0,1221 to 0,1221	No	ns	>0,99
0.013	-89.6875		52	16.7222	3.75805	18	32	4.38748	8		Mean diff, A2 - B2	-21.9										52	11.0111	0.42847	18	13.275	1.0618	8		Mean diff, A2 - B2	-2.245									wild type light (N=3; n=62) vs. optoSynC light (N=3; n=63)	0	-0,1221 to 0,1221	No	ns	>0,99
0.0133	-81.5625		53	17.4444	3.5684	18	33.5	5.87671	8		(A1 -B1) - (A2 - B2)	22.13										53	11.9111	0.46131	18	13.125	1.07997	8		(A1 -B1) - (A2 - B2)	1.546									wild type light (N=3; n=62) vs. Group E	0	-0,1221 to 0,1221	No	ns	>0,99
0.0135	-97.9375		54	17.1111	3.91652	18	38.125	7.62617	8		95% CI of difference	2,264 to 42,00										54	11.8056	1.05234	18	13.6625	0.94679	8		95% CI of difference	-1,067 to 4,158									wild type light (N=3; n=62) vs. Group F	0	-0,1221 to 0,1221	No	ns	>0,99
0.0138	-87.4375		55	18	4.22257	18	36.875	7.66587	8		(B1 - A1) - (B2 - A2)	-22.13										55	11.0556	0.82839	18	14.025	1.26049	8		(B1 - A1) - (B2 - A2)	-1.546									optoSynC dark (N=3; n=65) vs. optoSynC light (N=3; n=63)	0	-0,1221 to 0,1221	No	ns	>0,99
0.014	-88.375		56	18.2778	3.45068	18	36.5	6.84523	8		95% CI of difference	-42,00 to -2,264										56	11.6278	0.65093	18	12.7375	0.95934	8		95% CI of difference	-4,158 to 1,067									optoSynC dark (N=3; n=65) vs. Group E	0	-0,1221 to 0,1221	No	ns	>0,99
0.0143	-83.5625		57	15.8333	3.13972	18	40	5.20645	8													57	11.5111	0.47506	18	12.7625	0.90335	8												optoSynC dark (N=3; n=65) vs. Group F	0	-0,1221 to 0,1221	No	ns	>0,99
0.0145	-86.9375		58	17.2778	3.42024	18	33.125	5.34669	8		Data summary											58	11.7944	0.66835	18	16.15	2.80694	8		Data summary										optoSynC light (N=3; n=63) vs. Group E	0	-0,1221 to 0,1221	No	ns	>0,99
0.0148	-90.375		59	16.8333	2.87796	18	37.375	5.18217	8		Number of columns (Column Factor)	2										59	10.7056	0.38894	18	14.0875	1.14446	8		Number of columns (Column Factor)	2									optoSynC light (N=3; n=63) vs. Group F	0	-0,1221 to 0,1221	No	ns	>0,99
0.015	-85.375		60	15.7222	2.46519	18	35.125	5.67084	8		Number of rows (Row Factor)	2										60	11.8	0.72034	18	13.9875	1.26087	8		Number of rows (Row Factor)	2									Group E vs. Group F	0	-0,1221 to 0,1221	No	ns	>0,99
0.0153	-88		61	16.2778	2.93704	18	36.375	7.09864	8		Number of values	52										61	11.6222	0.58301	18	14.85	1.544	8		Number of values	52
0.0155	-84.5		62	20.5	3.83333	18	36.875	5.75213	8													62	11.9889	0.58499	18	14.9625	1.57037	8												0.5
0.0158	-89.5625		63	23.5556	4.85961	18	34.75	5.74379	8													63	11.5944	0.46586	18	11.9375	0.64446	8		Compare cell means regardless of rows and columns										wild type dark (N=3; n=60) vs. wild type light (N=3; n=62)	0	-0,1221 to 0,1221	No	ns	>0,99
0.016	-85		64	19.8333	4.08108	18	28.25	5.34439	8		Compare cell means regardless of rows and columns											64	11.3333	0.50952	18	14.7875	1.1259	8												wild type dark (N=3; n=60) vs. optoSynC dark (N=3; n=65)	0	-0,1221 to 0,1221	No	ns	>0,99
0.0163	-87.5625		65	20	3.22673	18	34.25	6.24428	8													65	11.7167	0.50034	18	14.85	1.41346	8		Number of families	1									wild type dark (N=3; n=60) vs. optoSynC light (N=3; n=63)	0	-0,1221 to 0,1221	No	ns	>0,99
0.0165	-84.25		66	20.2222	3.31126	18	33.375	5.17528	8		Number of families	1										66	11.6	0.43394	18	16.175	2.60917	8		Number of comparisons per family	6									wild type dark (N=3; n=60) vs. Group E	0	-0,1221 to 0,1221	No	ns	>0,99
0.0167	-85.5625		67	16.1111	3.03346	18	34.625	6.52177	8		Number of comparisons per family	6										67	11.5	0.42233	18	13.4625	1.13891	8		Alpha	0.05									wild type dark (N=3; n=60) vs. Group F	0	-0,1221 to 0,1221	No	ns	>0,99
0.017	-88.75		68	16.0556	3.36987	18	41.25	8.0617	8		Alpha	0.05										68	10.3333	0.71789	18	14.0875	1.05211	8												wild type light (N=3; n=62) vs. optoSynC dark (N=3; n=65)	0	-0,1221 to 0,1221	No	ns	>0,99
0.0173	-90.9375		69	15.3889	2.40389	18	37.125	7.73544	8													69	11.7056	0.95935	18	13.3875	0.90602	8		Bonferroni's multiple comparisons test	Predicted (LS) mean diff,	95,00% CI of diff,	Below threshold?	Summary	Adjusted P Value					wild type light (N=3; n=62) vs. optoSynC light (N=3; n=63)	0	-0,1221 to 0,1221	No	ns	>0,99
0.0175	-86.625		70	15	2.56421	18	36.625	6.04725	8		Bonferroni's multiple comparisons test	Predicted (LS) mean diff,	95,00% CI of diff,	Below threshold?	Summary	Adjusted P Value						70	11.0611	0.53943	18	13.375	0.7587	8												wild type light (N=3; n=62) vs. Group E	0	-0,1221 to 0,1221	No	ns	>0,99
0.0178	-91.3125		71	15.6667	3.11438	18	37	6.89979	8													71	11.3778	0.51814	18	12.825	0.99745	8		0-30:optoSynC light (N=18) vs. 0-30:wild type light (N=8)	-0.6995	-3,228 to 1,829	No	ns	>0,99					wild type light (N=3; n=62) vs. Group F	0	-0,1221 to 0,1221	No	ns	>0,99
0.018	-86.25		72	16.7778	3.99555	18	31.625	6.8685	8		0-30:optoSynC light (N=10) vs. 0-30:wild type light (N=8)	0.2343	-18,99 to 19,46	No	ns	>0,99						72	11.8667	0.79812	18	13.5375	1.07453	8		0-30:optoSynC light (N=18) vs. 76-105:optoSynC light (N=18)	1.098	-0,8855 to 3,082	No	ns	0.81					optoSynC dark (N=3; n=65) vs. optoSynC light (N=3; n=63)	0	-0,1221 to 0,1221	No	ns	>0,99
0.0183	-84		73	20.3889	3.97964	18	35.625	6.53818	8		0-30:optoSynC light (N=10) vs. 76-105:optoSynC light (N=10)	19.44	4,360 to 34,53	Yes	**	0.005						73	12.05	0.67945	18	13.5125	0.87392	8		0-30:optoSynC light (N=18) vs. 76-105:wild type light (N=8)	-1.147	-3,676 to 1,382	No	ns	>0,99					optoSynC dark (N=3; n=65) vs. Group E	0	-0,1221 to 0,1221	No	ns	>0,99
0.0185	-89.875		74	18.3889	3.58568	18	36.75	7.44444	8		0-30:optoSynC light (N=10) vs. 76-105:wild type light (N=8)	-2.453	-21,68 to 16,78	No	ns	>0,99						74	12.1778	0.54296	18	14.8	1.53448	8		0-30:wild type light (N=8) vs. 76-105:optoSynC light (N=18)	1.798	-0,7311 to 4,326	No	ns	0.34					optoSynC dark (N=3; n=65) vs. Group F	0	-0,1221 to 0,1221	No	ns	>0,99
0.0188	-87.125		75	15.4444	3.19643	18	38	7.64386	8		0-30:wild type light (N=8) vs. 76-105:optoSynC light (N=10)	19.21	-0,01845 to 38,44	No	ns	0.05						75	12.2	0.85562	18	13.4375	0.98288	8		0-30:wild type light (N=8) vs. 76-105:wild type light (N=8)	-0.4475	-3,423 to 2,528	No	ns	>0,99					optoSynC light (N=3; n=63) vs. Group E	0	-0,1221 to 0,1221	No	ns	>0,99
0.019	-80.625		76	17.5556	3.66419	18	38.75	8.6721	8		0-30:wild type light (N=8) vs. 76-105:wild type light (N=8)	-2.687	-25,31 to 19,94	No	ns	>0,99						76	12.1778	0.87647	18	12.5875	2.0779	8		76-105:optoSynC light (N=18) vs. 76-105:wild type light (N=8)	-2.245	-4,774 to 0,2836	No	ns	0.11					optoSynC light (N=3; n=63) vs. Group F	0	-0,1221 to 0,1221	No	ns	>0,99
0.0193	-85.5625		77	13.7778	2.6016	18	43.75	8.63909	8		76-105:optoSynC light (N=10) vs. 76-105:wild type light (N=8)	-21.9	-41,13 to -2,669	Yes	*	0.02						77	11.1444	1.01261	18	15.425	1.3432	8												Group E vs. Group F	0	-0,1221 to 0,1221	No	ns	>0,99
0.0195	-87.4375		78	12.7222	2.76746	18	33.875	7.17495	8													78	10.8444	0.86735	18	12.8375	0.90237	8
0.0198	-81.875		79	13.9444	3.079	18	30.25	6.43026	8													79	12.0333	0.81662	18	12.8625	0.92349	8		Test details	Predicted (LS) mean 1	Predicted (LS) mean 2	Predicted (LS) mean diff,	SE of diff,	N1	N2	t	DF		1
0.02	-82.6875		80	13.1667	2.54277	18	37.875	8.24932	8		Test details	Predicted (LS) mean 1	Predicted (LS) mean 2	Predicted (LS) mean diff,	SE of diff,	N1	N2	t	DF			80	10.8944	0.45298	18	14.0125	1.15317	8												wild type dark (N=3; n=60) vs. wild type light (N=3; n=62)	0	-0,1221 to 0,1221	No	ns	>0,99
0.0203	-80.0625		81	13.6111	2.47753	18	34.5	6.74802	8													81	11.4167	0.50863	18	13.2875	1.05024	8		0-30:optoSynC light (N=18) vs. 0-30:wild type light (N=8)	12.35	13.05	-0.6995	0.9188	18	8	0.7612	48		wild type dark (N=3; n=60) vs. optoSynC dark (N=3; n=65)	0	-0,1221 to 0,1221	No	ns	>0,99
0.0205	-88.3125		82	12.1667	2.50653	18	32.125	7.79065	8		0-30:optoSynC light (N=10) vs. 0-30:wild type light (N=8)	33.29	33.06	0.2343	6.987	18	8	0.03353	48			82	11.35	0.98303	18	12.4	0.64697	8		0-30:optoSynC light (N=18) vs. 76-105:optoSynC light (N=18)	12.35	11.25	1.098	0.7208	18	18	1.524	48		wild type dark (N=3; n=60) vs. optoSynC light (N=3; n=63)	0	-0,1221 to 0,1221	No	ns	>0,99
0.0208	-85.3125		83	16	3.04433	18	31.25	5.92437	8		0-30:optoSynC light (N=10) vs. 76-105:optoSynC light (N=10)	33.29	13.85	19.44	5.481	18	18	3.548	48			83	12.1111	0.84016	18	13.275	1.17728	8		0-30:optoSynC light (N=18) vs. 76-105:wild type light (N=8)	12.35	13.49	-1.147	0.9188	18	8	1.248	48		wild type dark (N=3; n=60) vs. Group E	0	-0,1221 to 0,1221	No	ns	>0,99
0.021	-81.875		84	14.2778	2.52673	18	36.25	5.83937	8		0-30:optoSynC light (N=10) vs. 76-105:wild type light (N=8)	33.29	35.75	-2.453	6.987	18	8	0.3511	48			84	11.4722	0.67885	18	13.8	1.27909	8		0-30:wild type light (N=8) vs. 76-105:optoSynC light (N=18)	13.05	11.25	1.798	0.9188	8	18	1.956	48		wild type dark (N=3; n=60) vs. Group F	0	-0,1221 to 0,1221	No	ns	>0,99
0.0213	-84.5625		85	13.2778	2.02566	18	34.25	6.73146	8		0-30:wild type light (N=8) vs. 76-105:optoSynC light (N=10)	33.06	13.85	19.21	6.987	8	18	2.749	48			85	11.4833	0.80111	18	13.1875	0.91074	8		0-30:wild type light (N=8) vs. 76-105:wild type light (N=8)	13.05	13.49	-0.4475	1.081	8	8	0.4139	48		wild type light (N=3; n=62) vs. optoSynC dark (N=3; n=65)	0	-0,1221 to 0,1221	No	ns	>0,99
0.0215	-86.8125		86	12.1667	2.83333	18	41.25	8.14982	8		0-30:wild type light (N=8) vs. 76-105:wild type light (N=8)	33.06	35.75	-2.687	8.222	8	8	0.3269	48			86	10.5833	1.22472	18	14.5	1.75774	8		76-105:optoSynC light (N=18) vs. 76-105:wild type light (N=8)	11.25	13.49	-2.245	0.9188	18	8	2.443	48		wild type light (N=3; n=62) vs. optoSynC light (N=3; n=63)	0	-0,1221 to 0,1221	No	ns	>0,99
0.0218	-84.5625		87	13	2.06749	18	36.75	7.16577	8		76-105:optoSynC light (N=10) vs. 76-105:wild type light (N=8)	13.85	35.75	-21.9	6.987	18	8	3.134	48			87	11.6167	0.79817	18	13.6125	1.22408	8												wild type light (N=3; n=62) vs. Group E	0	-0,1221 to 0,1221	No	ns	>0,99
0.022	-92.1875		88	14.1667	2.24227	18	34.5	7.88987	8													88	11.2722	0.5783	18	13.2625	1.01329	8												wild type light (N=3; n=62) vs. Group F	0	-0,1221 to 0,1221	No	ns	>0,99
0.0223	-83		89	14.2222	2.38535	18	32.5	6.45589	8													89	11.2111	0.66661	18	14.4	1.21626	8												optoSynC dark (N=3; n=65) vs. optoSynC light (N=3; n=63)	0	-0,1221 to 0,1221	No	ns	>0,99
0.0225	-86.125		90	15.8333	2.73593	18	37.875	6.59664	8													90	12.3333	0.83982	18	13.6	1.17276	8												optoSynC dark (N=3; n=65) vs. Group E	0	-0,1221 to 0,1221	No	ns	>0,99
0.0228	-87.625		91	13.6667	2.71765	18	36.5	6.82694	8													91	10.3722	0.76704	18	13.6625	1.01664	8												optoSynC dark (N=3; n=65) vs. Group F	0	-0,1221 to 0,1221	No	ns	>0,99
0.023	-85.75		92	18.0556	3.16999	18	39	8.79123	8													92	11.5222	0.76096	18	14.0125	1.33302	8												optoSynC light (N=3; n=63) vs. Group E	0	-0,1221 to 0,1221	No	ns	>0,99
0.0233	-84.4375		93	13.4444	2.70103	18	42.375	8.03327	8													93	10.7056	0.88427	18	13.35	1.11467	8												optoSynC light (N=3; n=63) vs. Group F	0	-0,1221 to 0,1221	No	ns	>0,99
0.0235	-80.125		94	13.5556	2.36701	18	35.5	7.42582	8													94	11.1778	0.61067	18	13.575	0.84065	8												Group E vs. Group F	0	-0,1221 to 0,1221	No	ns	>0,99
0.0238	-85.5625		95	12.3889	2.22895	18	40.875	7.6168	8													95	11.0611	0.61027	18	13.0125	0.96111	8
0.024	-87		96	13.2222	2.50432	18	39.875	6.07524	8													96	11.2222	0.93202	18	14.3375	0.9865	8												1.5
0.0242	-84.25		97	11.1667	2.03443	18	30.875	5.50142	8													97	11.5111	0.65718	18	13.4375	1.03302	8												wild type dark (N=3; n=60) vs. wild type light (N=3; n=62)	0.1733	0,05126 to 0,2954	Yes	***	<0,001
0.0245	-83.5625		98	14.8889	2.54231	18	38.375	8.8961	8													98	11.3833	0.58969	18	14.35	1.1472	8												wild type dark (N=3; n=60) vs. optoSynC dark (N=3; n=65)	-0.01	-0,1321 to 0,1121	No	ns	>0,99
0.0248	-89.8125		99	11.8333	2.4176	18	33.625	8.06655	8													99	10.2444	0.71113	18	13.15	1.26138	8												wild type dark (N=3; n=60) vs. optoSynC light (N=3; n=63)	-0.08667	-0,2087 to 0,03541	No	ns	0.54
0.025	-90.8125		100	14.2222	2.17465	18	35	8.33881	8													100	10.25	0.75547	18	13.7875	1.0991	8												wild type dark (N=3; n=60) vs. Group E	-0.1167	-0,2387 to 0,005409	No	ns	0.07
0.0252	-86.25		101	14.2222	2.64891	18	35	7.33631	8													101	11.55	0.67341	18	13.65	1.04898	8												wild type dark (N=3; n=60) vs. Group F	-0.1167	-0,2387 to 0,005409	No	ns	0.07
0.0255	-89.3125		102	13.1111	2.24029	18	34.875	6.9061	8													102	10.1722	0.76636	18	13.0875	1.04393	8												wild type light (N=3; n=62) vs. optoSynC dark (N=3; n=65)	-0.1833	-0,3054 to -0,06126	Yes	***	<0,001
0.0258	-88.0625		103	12.4444	2.044	18	32.875	6.84376	8													103	10.4833	1.06594	18	12.9125	0.97403	8												wild type light (N=3; n=62) vs. optoSynC light (N=3; n=63)	-0.26	-0,3821 to -0,1379	Yes	***	<0,001
0.026	-87.375		104	12.2222	3.14628	18	32.125	6.40992	8													104	11.2889	0.90784	18	12.3875	0.73081	8												wild type light (N=3; n=62) vs. Group E	-0.29	-0,4121 to -0,1679	Yes	***	<0,001
0.0263	-84		105	17.1111	5.31239	18	29.75	6.38008	8													105	12.5833	1.10531	18	13.0625	0.93502	8												wild type light (N=3; n=62) vs. Group F	-0.29	-0,4121 to -0,1679	Yes	***	<0,001
0.0265	-89.625		106	16.5	5.22704	18	33.875	6.95762	8													106	11.5611	0.79196	18	13.0375	0.97705	8												optoSynC dark (N=3; n=65) vs. optoSynC light (N=3; n=63)	-0.07667	-0,1987 to 0,04541	No	ns	0.95
0.0268	-83.5625		107	16.2778	5.06223	18	37.125	7.89764	8													107	11.3889	0.51898	18	12.925	1.06967	8												optoSynC dark (N=3; n=65) vs. Group E	-0.1067	-0,2287 to 0,01541	No	ns	0.15
0.027	-86.8125		108	11.3333	2.21256	18	30.75	6.65676	8													108	10.2611	0.52897	18	13.575	1.14654	8												optoSynC dark (N=3; n=65) vs. Group F	-0.1067	-0,2287 to 0,01541	No	ns	0.15
0.0273	-86		109	11.0556	1.95617	18	31	5.65685	8													109	10.1333	0.74514	18	14.725	1.83981	8												optoSynC light (N=3; n=63) vs. Group E	-0.03	-0,1521 to 0,09208	No	ns	>0,99
0.0275	-85.75		110	11.5556	2.42835	18	31.125	6.973	8													110	10.0389	0.76377	18	12.625	0.775	8												optoSynC light (N=3; n=63) vs. Group F	-0.03	-0,1521 to 0,09208	No	ns	>0,99
0.0278	-87.4375		111	14.9444	3.10857	18	28.625	6.34411	8													111	10.7056	0.58379	18	18.2125	5.00765	8												Group E vs. Group F	0	-0,1221 to 0,1221	No	ns	>0,99
0.028	-87.625		112	13.2222	2.68445	18	28.625	5.86435	8													112	11.1611	0.81454	18	12.075	0.88555	8
0.0283	-96.9375		113	14.1111	3.30467	18	29.75	5.53157	8													113	10.7556	0.90439	18	14.1125	1.32239	8												2
0.0285	-96.25		114	14.7222	4.95655	18	28.75	5.28052	8													114	10.4944	1.02516	18	12.8	1.04232	8												wild type dark (N=3; n=60) vs. wild type light (N=3; n=62)	0.3533	0,2313 to 0,4754	Yes	***	<0,001
0.0288	-98.625		115	14.0556	4.15663	18	23.875	3.8888	8													115	11.1667	0.62445	18	12.9	0.92118	8												wild type dark (N=3; n=60) vs. optoSynC dark (N=3; n=65)	-0.03667	-0,1587 to 0,08541	No	ns	>0,99
0.029	-92		116	16.7778	3.65556	18	28.5	6.0208	8													116	11.0833	0.7029	18	13.175	1.05826	8												wild type dark (N=3; n=60) vs. optoSynC light (N=3; n=63)	-0.28	-0,4021 to -0,1579	Yes	***	<0,001
0.0292	-92.9375		117	12.7778	3.17728	18	28.5	5	8													117	10.75	0.61587	18	12.95	1.1805	8												wild type dark (N=3; n=60) vs. Group E	-0.34	-0,4621 to -0,2179	Yes	***	<0,001
0.0295	-93.25		118	14.8333	3.63377	18	33	7.70899	8													118	10.5222	0.45227	18	13.875	1.23125	8												wild type dark (N=3; n=60) vs. Group F	-0.34	-0,4621 to -0,2179	Yes	***	<0,001
0.0298	-94.5		119	13.5	3.91515	18	41.5	9.56183	8													119	10.2294	1.10569	17	14.2625	1.08906	8												wild type light (N=3; n=62) vs. optoSynC dark (N=3; n=65)	-0.39	-0,5121 to -0,2679	Yes	***	<0,001
0.03	-92.6875		120	14	3.27298	18	39.25	10.6515	8													120	11.1556	0.57832	18	14.8875	1.59871	8												wild type light (N=3; n=62) vs. optoSynC light (N=3; n=63)	-0.6333	-0,7554 to -0,5113	Yes	***	<0,001
0.0303	-92.875		121	11.3333	2.82958	18	32	6.76123	8													121	10.75	0.50464	18	13.4	1.12075	8												wild type light (N=3; n=62) vs. Group E	-0.6933	-0,8154 to -0,5713	Yes	***	<0,001
0.0305	-91.75		122	11.7778	2.80704	18	39.625	9.48295	8													122	10.9778	0.89013	18	14.55	1.09136	8												wild type light (N=3; n=62) vs. Group F	-0.6933	-0,8154 to -0,5713	Yes	***	<0,001
0.0308	-87.5		123	12.1667	3.26323	18	39.75	10.1941	8													123	10.8235	0.66761	17	14.2875	1.36531	8												optoSynC dark (N=3; n=65) vs. optoSynC light (N=3; n=63)	-0.2433	-0,3654 to -0,1213	Yes	***	<0,001
0.031	-89.6875		124	11.8889	3.42891	18	35.625	9.07496	8													124	11.1278	0.50545	18	13.7875	0.9806	8												optoSynC dark (N=3; n=65) vs. Group E	-0.3033	-0,4254 to -0,1813	Yes	***	<0,001
0.0313	-88.875		125	11.7222	3.33608	18	35.75	9.95301	8													125	10.2389	0.76313	18	12.4375	0.66733	8												optoSynC dark (N=3; n=65) vs. Group F	-0.3033	-0,4254 to -0,1813	Yes	***	<0,001
0.0315	-83.8125		126	12.5556	2.65343	18	37.25	10.0067	8													126	10.4889	0.59989	18	13.5875	1.05381	8												optoSynC light (N=3; n=63) vs. Group E	-0.06	-0,1821 to 0,06208	No	ns	>0,99
0.0318	-88.5		127	10.6667	2.26655	18	35.875	10.4854	8													127	10.5778	0.95929	18	14.0625	1.11097	8												optoSynC light (N=3; n=63) vs. Group F	-0.06	-0,1821 to 0,06208	No	ns	>0,99
0.032	-86.1875		128	12.3889	2.51029	18	34	9.00198	8													128	10.5	0.47794	18	12.9875	0.69035	8												Group E vs. Group F	0	-0,1221 to 0,1221	No	ns	>0,99
0.0323	-88.8125		129	13.2222	3.12543	18	33.25	9.02922	8													129	11.1111	0.9959	18	13.2875	1.02582	8
0.0325	-85.25		130	12.2222	3.10129	18	33.25	8.3297	8													130	10.6778	0.95259	18	12.8375	1.08017	8												2.5
0.0328	-87.4375		131	11.5	2.13935	18	32.875	10.2669	8													131	10.2444	0.80038	18	13.4375	1.07851	8												wild type dark (N=3; n=60) vs. wild type light (N=3; n=62)	0.2733	0,1513 to 0,3954	Yes	***	<0,001
0.033	-89.25		132	9.77778	2.09661	18	37	10.3441	8													132	9.62222	0.7405	18	12.9375	0.91044	8												wild type dark (N=3; n=60) vs. optoSynC dark (N=3; n=65)	-0.01667	-0,1387 to 0,1054	No	ns	>0,99
0.0333	-85.0625		133	9.33333	2.02436	18	36.625	11.1226	8													133	10.0941	0.74565	17	12.3625	1.41357	8												wild type dark (N=3; n=60) vs. optoSynC light (N=3; n=63)	-0.43	-0,5521 to -0,3079	Yes	***	<0,001
0.0335	-91.875		134	10.7778	2.24126	18	32.5	8.36019	8													134	10.9111	0.65479	18	12.9375	1.0593	8												wild type dark (N=3; n=60) vs. Group E	-0.57	-0,6921 to -0,4479	Yes	***	<0,001
0.0338	-89.4375		135	8.05556	1.79227	18	31.5	8.56488	8													135	9.74375	0.85955	16	12.125	1.00512	8												wild type dark (N=3; n=60) vs. Group F	-0.57	-0,6921 to -0,4479	Yes	***	<0,001
0.034	-89.625																																							wild type light (N=3; n=62) vs. optoSynC dark (N=3; n=65)	-0.29	-0,4121 to -0,1679	Yes	***	<0,001
0.0342	-91.4375																																							wild type light (N=3; n=62) vs. optoSynC light (N=3; n=63)	-0.7033	-0,8254 to -0,5813	Yes	***	<0,001
0.0345	-89.9375																																							wild type light (N=3; n=62) vs. Group E	-0.8433	-0,9654 to -0,7213	Yes	***	<0,001
0.0348	-89.5																																							wild type light (N=3; n=62) vs. Group F	-0.8433	-0,9654 to -0,7213	Yes	***	<0,001
0.035	-85.5																																							optoSynC dark (N=3; n=65) vs. optoSynC light (N=3; n=63)	-0.4133	-0,5354 to -0,2913	Yes	***	<0,001
0.0353	-85.6875																																							optoSynC dark (N=3; n=65) vs. Group E	-0.5533	-0,6754 to -0,4313	Yes	***	<0,001
0.0355	-88.0625																																							optoSynC dark (N=3; n=65) vs. Group F	-0.5533	-0,6754 to -0,4313	Yes	***	<0,001
0.0358	-87.5																																							optoSynC light (N=3; n=63) vs. Group E	-0.14	-0,2621 to -0,01792	Yes	*	0.01
0.036	-85.75																																							optoSynC light (N=3; n=63) vs. Group F	-0.14	-0,2621 to -0,01792	Yes	*	0.01
0.0363	-84.875																																							Group E vs. Group F	0	-0,1221 to 0,1221	No	ns	>0,99
0.0365	-87
0.0368	-84.875																																							3
0.037	-90.5																																							wild type dark (N=3; n=60) vs. wild type light (N=3; n=62)	0.18	0,05792 to 0,3021	Yes	***	<0,001
0.0373	-88.5																																							wild type dark (N=3; n=60) vs. optoSynC dark (N=3; n=65)	0.003333	-0,1187 to 0,1254	No	ns	>0,99
0.0375	-84.5625																																							wild type dark (N=3; n=60) vs. optoSynC light (N=3; n=63)	-0.4967	-0,6187 to -0,3746	Yes	***	<0,001
0.0378	-85.375																																							wild type dark (N=3; n=60) vs. Group E	-0.7633	-0,8854 to -0,6413	Yes	***	<0,001
0.038	-88.5625																																							wild type dark (N=3; n=60) vs. Group F	-0.7633	-0,8854 to -0,6413	Yes	***	<0,001
0.0383	-87.875																																							wild type light (N=3; n=62) vs. optoSynC dark (N=3; n=65)	-0.1767	-0,2987 to -0,05459	Yes	***	<0,001
0.0385	-88.5																																							wild type light (N=3; n=62) vs. optoSynC light (N=3; n=63)	-0.6767	-0,7987 to -0,5546	Yes	***	<0,001
0.0388	-87.875																																							wild type light (N=3; n=62) vs. Group E	-0.9433	-1,065 to -0,8213	Yes	***	<0,001
0.039	-88.4375																																							wild type light (N=3; n=62) vs. Group F	-0.9433	-1,065 to -0,8213	Yes	***	<0,001
0.0393	-87.875																																							optoSynC dark (N=3; n=65) vs. optoSynC light (N=3; n=63)	-0.5	-0,6221 to -0,3779	Yes	***	<0,001
0.0395	-86.5																																							optoSynC dark (N=3; n=65) vs. Group E	-0.7667	-0,8887 to -0,6446	Yes	***	<0,001
0.0398	-93.0625																																							optoSynC dark (N=3; n=65) vs. Group F	-0.7667	-0,8887 to -0,6446	Yes	***	<0,001
0.04	-94.25																																							optoSynC light (N=3; n=63) vs. Group E	-0.2667	-0,3887 to -0,1446	Yes	***	<0,001
0.0403	-96.3125																																							optoSynC light (N=3; n=63) vs. Group F	-0.2667	-0,3887 to -0,1446	Yes	***	<0,001
0.0405	-96																																							Group E vs. Group F	0	-0,1221 to 0,1221	No	ns	>0,99
0.0408	-97.0625
0.041	-98																																							3.5
0.0413	-93.875																																							wild type dark (N=3; n=60) vs. wild type light (N=3; n=62)	0.08667	-0,03541 to 0,2087	No	ns	0.54
0.0415	-88.5625																																							wild type dark (N=3; n=60) vs. optoSynC dark (N=3; n=65)	0.01	-0,1121 to 0,1321	No	ns	>0,99
0.0417	-96.0625																																							wild type dark (N=3; n=60) vs. optoSynC light (N=3; n=63)	-0.39	-0,5121 to -0,2679	Yes	***	<0,001
0.042	-90.4375																																							wild type dark (N=3; n=60) vs. Group E	-0.8833	-1,005 to -0,7613	Yes	***	<0,001
0.0422	-98.1875																																							wild type dark (N=3; n=60) vs. Group F	-0.8833	-1,005 to -0,7613	Yes	***	<0,001
0.0425	-92.1875																																							wild type light (N=3; n=62) vs. optoSynC dark (N=3; n=65)	-0.07667	-0,1987 to 0,04541	No	ns	0.95
0.0428	-86.125																																							wild type light (N=3; n=62) vs. optoSynC light (N=3; n=63)	-0.4767	-0,5987 to -0,3546	Yes	***	<0,001
0.043	-89.6875																																							wild type light (N=3; n=62) vs. Group E	-0.97	-1,092 to -0,8479	Yes	***	<0,001
0.0433	-95.375																																							wild type light (N=3; n=62) vs. Group F	-0.97	-1,092 to -0,8479	Yes	***	<0,001
0.0435	-78.9375																																							optoSynC dark (N=3; n=65) vs. optoSynC light (N=3; n=63)	-0.4	-0,5221 to -0,2779	Yes	***	<0,001
0.0438	-86.1875																																							optoSynC dark (N=3; n=65) vs. Group E	-0.8933	-1,015 to -0,7713	Yes	***	<0,001
0.044	-89.375																																							optoSynC dark (N=3; n=65) vs. Group F	-0.8933	-1,015 to -0,7713	Yes	***	<0,001
0.0443	-92.1875																																							optoSynC light (N=3; n=63) vs. Group E	-0.4933	-0,6154 to -0,3713	Yes	***	<0,001
0.0445	-95.6875																																							optoSynC light (N=3; n=63) vs. Group F	-0.4933	-0,6154 to -0,3713	Yes	***	<0,001
0.0448	-92.1875																																							Group E vs. Group F	0	-0,1221 to 0,1221	No	ns	>0,99
0.045	-85.6875
0.0453	-92.5																																							4
0.0455	-89.0625																																							wild type dark (N=3; n=60) vs. wild type light (N=3; n=62)	0.05	-0,07208 to 0,1721	No	ns	>0,99
0.0458	-88.5625																																							wild type dark (N=3; n=60) vs. optoSynC dark (N=3; n=65)	-0.01	-0,1321 to 0,1121	No	ns	>0,99
0.046	-89.9375																																							wild type dark (N=3; n=60) vs. optoSynC light (N=3; n=63)	-0.3233	-0,4454 to -0,2013	Yes	***	<0,001
0.0463	-90.1875																																							wild type dark (N=3; n=60) vs. Group E	-0.95	-1,072 to -0,8279	Yes	***	<0,001
0.0465	-88.75																																							wild type dark (N=3; n=60) vs. Group F	-0.95	-1,072 to -0,8279	Yes	***	<0,001
0.0468	-93.3125																																							wild type light (N=3; n=62) vs. optoSynC dark (N=3; n=65)	-0.06	-0,1821 to 0,06208	No	ns	>0,99
0.047	-94.1875																																							wild type light (N=3; n=62) vs. optoSynC light (N=3; n=63)	-0.3733	-0,4954 to -0,2513	Yes	***	<0,001
0.0472	-92.9375																																							wild type light (N=3; n=62) vs. Group E	-1	-1,122 to -0,8779	Yes	***	<0,001
0.0475	-91.25																																							wild type light (N=3; n=62) vs. Group F	-1	-1,122 to -0,8779	Yes	***	<0,001
0.0478	-83.1875																																							optoSynC dark (N=3; n=65) vs. optoSynC light (N=3; n=63)	-0.3133	-0,4354 to -0,1913	Yes	***	<0,001
0.048	-88																																							optoSynC dark (N=3; n=65) vs. Group E	-0.94	-1,062 to -0,8179	Yes	***	<0,001
0.0483	-92.9375																																							optoSynC dark (N=3; n=65) vs. Group F	-0.94	-1,062 to -0,8179	Yes	***	<0,001
0.0485	-89.3125																																							optoSynC light (N=3; n=63) vs. Group E	-0.6267	-0,7487 to -0,5046	Yes	***	<0,001
0.0488	-89.25																																							optoSynC light (N=3; n=63) vs. Group F	-0.6267	-0,7487 to -0,5046	Yes	***	<0,001
0.049	-88.8125																																							Group E vs. Group F	0	-0,1221 to 0,1221	No	ns	>0,99
0.0492	-87.75
0.0495	-86.625																																							4.5
0.0497	-91																																							wild type dark (N=3; n=60) vs. wild type light (N=3; n=62)	0.01667	-0,1054 to 0,1387	No	ns	>0,99
0.05	-86.125																																							wild type dark (N=3; n=60) vs. optoSynC dark (N=3; n=65)	0	-0,1221 to 0,1221	No	ns	>0,99
0.0503	-89.875																																							wild type dark (N=3; n=60) vs. optoSynC light (N=3; n=63)	-0.1967	-0,3187 to -0,07459	Yes	***	<0,001
0.0505	-94.375																																							wild type dark (N=3; n=60) vs. Group E	-0.9833	-1,105 to -0,8613	Yes	***	<0,001
0.0508	-87																																							wild type dark (N=3; n=60) vs. Group F	-0.9833	-1,105 to -0,8613	Yes	***	<0,001
0.051	-91.8125																																							wild type light (N=3; n=62) vs. optoSynC dark (N=3; n=65)	-0.01667	-0,1387 to 0,1054	No	ns	>0,99
0.0513	-83.3125																																							wild type light (N=3; n=62) vs. optoSynC light (N=3; n=63)	-0.2133	-0,3354 to -0,09126	Yes	***	<0,001
0.0515	-89.625																																							wild type light (N=3; n=62) vs. Group E	-1	-1,122 to -0,8779	Yes	***	<0,001
0.0518	-90																																							wild type light (N=3; n=62) vs. Group F	-1	-1,122 to -0,8779	Yes	***	<0,001
0.052	-90.0625																																							optoSynC dark (N=3; n=65) vs. optoSynC light (N=3; n=63)	-0.1967	-0,3187 to -0,07459	Yes	***	<0,001
0.0523	-92																																							optoSynC dark (N=3; n=65) vs. Group E	-0.9833	-1,105 to -0,8613	Yes	***	<0,001
0.0525	-96.125																																							optoSynC dark (N=3; n=65) vs. Group F	-0.9833	-1,105 to -0,8613	Yes	***	<0,001
0.0528	-87.1875																																							optoSynC light (N=3; n=63) vs. Group E	-0.7867	-0,9087 to -0,6646	Yes	***	<0,001
0.053	-86.75																																							optoSynC light (N=3; n=63) vs. Group F	-0.7867	-0,9087 to -0,6646	Yes	***	<0,001
0.0533	-89.5																																							Group E vs. Group F	0	-0,1221 to 0,1221	No	ns	>0,99
0.0535	-93.3125
0.0538	-92.75																																							5
0.054	-90.8125																																							wild type dark (N=3; n=60) vs. wild type light (N=3; n=62)	0	-0,1221 to 0,1221	No	ns	>0,99
0.0543	-87.5625																																							wild type dark (N=3; n=60) vs. optoSynC dark (N=3; n=65)	0	-0,1221 to 0,1221	No	ns	>0,99
0.0545	-84.875																																							wild type dark (N=3; n=60) vs. optoSynC light (N=3; n=63)	-0.09667	-0,2187 to 0,02541	No	ns	0.29
0.0547	-90.0625																																							wild type dark (N=3; n=60) vs. Group E	-1	-1,122 to -0,8779	Yes	***	<0,001
0.055	-90.6875																																							wild type dark (N=3; n=60) vs. Group F	-1	-1,122 to -0,8779	Yes	***	<0,001
0.0553	-92.9375																																							wild type light (N=3; n=62) vs. optoSynC dark (N=3; n=65)	0	-0,1221 to 0,1221	No	ns	>0,99
0.0555	-85.75																																							wild type light (N=3; n=62) vs. optoSynC light (N=3; n=63)	-0.09667	-0,2187 to 0,02541	No	ns	0.29
0.0558	-87.5625																																							wild type light (N=3; n=62) vs. Group E	-1	-1,122 to -0,8779	Yes	***	<0,001
0.056	-88.8125																																							wild type light (N=3; n=62) vs. Group F	-1	-1,122 to -0,8779	Yes	***	<0,001
0.0563	-84.125																																							optoSynC dark (N=3; n=65) vs. optoSynC light (N=3; n=63)	-0.09667	-0,2187 to 0,02541	No	ns	0.29
0.0565	-93.9375																																							optoSynC dark (N=3; n=65) vs. Group E	-1	-1,122 to -0,8779	Yes	***	<0,001
0.0567	-92.375																																							optoSynC dark (N=3; n=65) vs. Group F	-1	-1,122 to -0,8779	Yes	***	<0,001
0.057	-89.9375																																							optoSynC light (N=3; n=63) vs. Group E	-0.9033	-1,025 to -0,7813	Yes	***	<0,001
0.0572	-90.6875																																							optoSynC light (N=3; n=63) vs. Group F	-0.9033	-1,025 to -0,7813	Yes	***	<0,001
0.0575	-91.9375																																							Group E vs. Group F	0	-0,1221 to 0,1221	No	ns	>0,99
0.0578	-87.8125
0.058	-90.875																																							5.5
0.0583	-89.75																																							wild type dark (N=3; n=60) vs. wild type light (N=3; n=62)	0	-0,1221 to 0,1221	No	ns	>0,99
0.0585	-90.4375																																							wild type dark (N=3; n=60) vs. optoSynC dark (N=3; n=65)	0	-0,1221 to 0,1221	No	ns	>0,99
0.0588	-88																																							wild type dark (N=3; n=60) vs. optoSynC light (N=3; n=63)	0	-0,1221 to 0,1221	No	ns	>0,99
0.059	-90.5625																																							wild type dark (N=3; n=60) vs. Group E	-1	-1,122 to -0,8779	Yes	***	<0,001
0.0593	-92.875																																							wild type dark (N=3; n=60) vs. Group F	-1	-1,122 to -0,8779	Yes	***	<0,001
0.0595	-90.625																																							wild type light (N=3; n=62) vs. optoSynC dark (N=3; n=65)	0	-0,1221 to 0,1221	No	ns	>0,99
0.0598	-92.5																																							wild type light (N=3; n=62) vs. optoSynC light (N=3; n=63)	0	-0,1221 to 0,1221	No	ns	>0,99
0.06	-88.4375																																							wild type light (N=3; n=62) vs. Group E	-1	-1,122 to -0,8779	Yes	***	<0,001
0.0603	-85.4375																																							wild type light (N=3; n=62) vs. Group F	-1	-1,122 to -0,8779	Yes	***	<0,001
0.0605	-85.875																																							optoSynC dark (N=3; n=65) vs. optoSynC light (N=3; n=63)	0	-0,1221 to 0,1221	No	ns	>0,99
0.0608	-89.5625																																							optoSynC dark (N=3; n=65) vs. Group E	-1	-1,122 to -0,8779	Yes	***	<0,001
0.061	-87.625																																							optoSynC dark (N=3; n=65) vs. Group F	-1	-1,122 to -0,8779	Yes	***	<0,001
0.0613	-88.25																																							optoSynC light (N=3; n=63) vs. Group E	-1	-1,122 to -0,8779	Yes	***	<0,001
0.0615	-91.75																																							optoSynC light (N=3; n=63) vs. Group F	-1	-1,122 to -0,8779	Yes	***	<0,001
0.0618	-93.8125																																							Group E vs. Group F	0	-0,1221 to 0,1221	No	ns	>0,99
0.062	-86.4375
0.0623	-92.5625																																							6
0.0625	-82.4375																																							wild type dark (N=3; n=60) vs. wild type light (N=3; n=62)	0	-0,1221 to 0,1221	No	ns	>0,99
0.0628	-86.0625																																							wild type dark (N=3; n=60) vs. optoSynC dark (N=3; n=65)	0	-0,1221 to 0,1221	No	ns	>0,99
0.063	-82.625																																							wild type dark (N=3; n=60) vs. optoSynC light (N=3; n=63)	0	-0,1221 to 0,1221	No	ns	>0,99
0.0633	-83.875																																							wild type dark (N=3; n=60) vs. Group E	-1	-1,122 to -0,8779	Yes	***	<0,001
0.0635	-77.875																																							wild type dark (N=3; n=60) vs. Group F	-1	-1,122 to -0,8779	Yes	***	<0,001
0.0638	-85.5625																																							wild type light (N=3; n=62) vs. optoSynC dark (N=3; n=65)	0	-0,1221 to 0,1221	No	ns	>0,99
0.064	-84.75																																							wild type light (N=3; n=62) vs. optoSynC light (N=3; n=63)	0	-0,1221 to 0,1221	No	ns	>0,99
0.0643	-85.3125																																							wild type light (N=3; n=62) vs. Group E	-1	-1,122 to -0,8779	Yes	***	<0,001
0.0645	-88.5625																																							wild type light (N=3; n=62) vs. Group F	-1	-1,122 to -0,8779	Yes	***	<0,001
0.0648	-87																																							optoSynC dark (N=3; n=65) vs. optoSynC light (N=3; n=63)	0	-0,1221 to 0,1221	No	ns	>0,99
0.065	-87.3125																																							optoSynC dark (N=3; n=65) vs. Group E	-1	-1,122 to -0,8779	Yes	***	<0,001
0.0653	-83.75																																							optoSynC dark (N=3; n=65) vs. Group F	-1	-1,122 to -0,8779	Yes	***	<0,001
0.0655	-86.0625																																							optoSynC light (N=3; n=63) vs. Group E	-1	-1,122 to -0,8779	Yes	***	<0,001
0.0658	-87.5625																																							optoSynC light (N=3; n=63) vs. Group F	-1	-1,122 to -0,8779	Yes	***	<0,001
0.066	-88.625																																							Group E vs. Group F	0	-0,1221 to 0,1221	No	ns	>0,99
0.0663	-87.125
0.0665	-87.8125
0.0668	-86.125																																							Test details	Mean 1	Mean 2	Mean Diff,	SE of diff,	N1	N2	t	DF
0.067	-88.375
0.0672	-89.875																																							0
0.0675	-87.0625																																							wild type dark (N=3; n=60) vs. wild type light (N=3; n=62)	1	1	0	0.04095	3	3	0	156
0.0678	-88.1875																																							wild type dark (N=3; n=60) vs. optoSynC dark (N=3; n=65)	1	1	0	0.04095	3	3	0	156
0.068	-90.1875																																							wild type dark (N=3; n=60) vs. optoSynC light (N=3; n=63)	1	1	0	0.04095	3	3	0	156
0.0683	-89.6875																																							wild type dark (N=3; n=60) vs. Group E	1	1	0	0.04095	3	3	0	156
0.0685	-89.0625																																							wild type dark (N=3; n=60) vs. Group F	1	1	0	0.04095	3	3	0	156
0.0688	-87.625																																							wild type light (N=3; n=62) vs. optoSynC dark (N=3; n=65)	1	1	0	0.04095	3	3	0	156
0.069	-84.125																																							wild type light (N=3; n=62) vs. optoSynC light (N=3; n=63)	1	1	0	0.04095	3	3	0	156
0.0692	-82.5																																							wild type light (N=3; n=62) vs. Group E	1	1	0	0.04095	3	3	0	156
0.0695	-83.9375																																							wild type light (N=3; n=62) vs. Group F	1	1	0	0.04095	3	3	0	156
0.0697	-84.8125																																							optoSynC dark (N=3; n=65) vs. optoSynC light (N=3; n=63)	1	1	0	0.04095	3	3	0	156
0.07	-85.5625																																							optoSynC dark (N=3; n=65) vs. Group E	1	1	0	0.04095	3	3	0	156
0.0703	-90.6875																																							optoSynC dark (N=3; n=65) vs. Group F	1	1	0	0.04095	3	3	0	156
0.0705	-88.625																																							optoSynC light (N=3; n=63) vs. Group E	1	1	0	0.04095	3	3	0	156
0.0708	-84.9375																																							optoSynC light (N=3; n=63) vs. Group F	1	1	0	0.04095	3	3	0	156
0.071	-87.9375																																							Group E vs. Group F	1	1	0	0.04095	3	3	0	156
0.0713	-84.9375
0.0715	-85.1875																																							0.5
0.0718	-82.1875																																							wild type dark (N=3; n=60) vs. wild type light (N=3; n=62)	1	1	0	0.04095	3	3	0	156
0.072	-84.3125																																							wild type dark (N=3; n=60) vs. optoSynC dark (N=3; n=65)	1	1	0	0.04095	3	3	0	156
0.0723	-86.8125																																							wild type dark (N=3; n=60) vs. optoSynC light (N=3; n=63)	1	1	0	0.04095	3	3	0	156
0.0725	-86.375																																							wild type dark (N=3; n=60) vs. Group E	1	1	0	0.04095	3	3	0	156
0.0728	-85.375																																							wild type dark (N=3; n=60) vs. Group F	1	1	0	0.04095	3	3	0	156
0.073	-88.5																																							wild type light (N=3; n=62) vs. optoSynC dark (N=3; n=65)	1	1	0	0.04095	3	3	0	156
0.0733	-85																																							wild type light (N=3; n=62) vs. optoSynC light (N=3; n=63)	1	1	0	0.04095	3	3	0	156
0.0735	-94.3125																																							wild type light (N=3; n=62) vs. Group E	1	1	0	0.04095	3	3	0	156
0.0738	-95.1875																																							wild type light (N=3; n=62) vs. Group F	1	1	0	0.04095	3	3	0	156
0.074	-90.3125																																							optoSynC dark (N=3; n=65) vs. optoSynC light (N=3; n=63)	1	1	0	0.04095	3	3	0	156
0.0743	-83																																							optoSynC dark (N=3; n=65) vs. Group E	1	1	0	0.04095	3	3	0	156
0.0745	-83.875																																							optoSynC dark (N=3; n=65) vs. Group F	1	1	0	0.04095	3	3	0	156
0.0748	-83.4375																																							optoSynC light (N=3; n=63) vs. Group E	1	1	0	0.04095	3	3	0	156
0.075	-83.8125																																							optoSynC light (N=3; n=63) vs. Group F	1	1	0	0.04095	3	3	0	156
0.0753	-85.4375																																							Group E vs. Group F	1	1	0	0.04095	3	3	0	156
0.0755	-88
0.0758	-88.625																																							1
0.076	-86.625																																							wild type dark (N=3; n=60) vs. wild type light (N=3; n=62)	1	1	0	0.04095	3	3	0	156
0.0763	-92.375																																							wild type dark (N=3; n=60) vs. optoSynC dark (N=3; n=65)	1	1	0	0.04095	3	3	0	156
0.0765	-95.625																																							wild type dark (N=3; n=60) vs. optoSynC light (N=3; n=63)	1	1	0	0.04095	3	3	0	156
0.0768	-88.3125																																							wild type dark (N=3; n=60) vs. Group E	1	1	0	0.04095	3	3	0	156
0.077	-93.875																																							wild type dark (N=3; n=60) vs. Group F	1	1	0	0.04095	3	3	0	156
0.0773	-88.4375																																							wild type light (N=3; n=62) vs. optoSynC dark (N=3; n=65)	1	1	0	0.04095	3	3	0	156
0.0775	-86.5																																							wild type light (N=3; n=62) vs. optoSynC light (N=3; n=63)	1	1	0	0.04095	3	3	0	156
0.0778	-88.4375																																							wild type light (N=3; n=62) vs. Group E	1	1	0	0.04095	3	3	0	156
0.078	-91.375																																							wild type light (N=3; n=62) vs. Group F	1	1	0	0.04095	3	3	0	156
0.0783	-88.8125																																							optoSynC dark (N=3; n=65) vs. optoSynC light (N=3; n=63)	1	1	0	0.04095	3	3	0	156
0.0785	-94.3125																																							optoSynC dark (N=3; n=65) vs. Group E	1	1	0	0.04095	3	3	0	156
0.0788	-94.5																																							optoSynC dark (N=3; n=65) vs. Group F	1	1	0	0.04095	3	3	0	156
0.079	-96.5																																							optoSynC light (N=3; n=63) vs. Group E	1	1	0	0.04095	3	3	0	156
0.0793	-101.688																																							optoSynC light (N=3; n=63) vs. Group F	1	1	0	0.04095	3	3	0	156
0.0795	-108.938																																							Group E vs. Group F	1	1	0	0.04095	3	3	0	156
0.0798	-112.5
0.08	-110.812																																							1.5
0.0803	-100.875																																							wild type dark (N=3; n=60) vs. wild type light (N=3; n=62)	0.8833	0.71	0.1733	0.04095	3	3	4.233	156
0.0805	-98.3125																																							wild type dark (N=3; n=60) vs. optoSynC dark (N=3; n=65)	0.8833	0.8933	-0.01	0.04095	3	3	0.2442	156
0.0807	-99.25																																							wild type dark (N=3; n=60) vs. optoSynC light (N=3; n=63)	0.8833	0.97	-0.08667	0.04095	3	3	2.116	156
0.081	-96.375																																							wild type dark (N=3; n=60) vs. Group E	0.8833	1	-0.1167	0.04095	3	3	2.849	156
0.0813	-92.4375																																							wild type dark (N=3; n=60) vs. Group F	0.8833	1	-0.1167	0.04095	3	3	2.849	156
0.0815	-93.6875																																							wild type light (N=3; n=62) vs. optoSynC dark (N=3; n=65)	0.71	0.8933	-0.1833	0.04095	3	3	4.477	156
0.0818	-92.5																																							wild type light (N=3; n=62) vs. optoSynC light (N=3; n=63)	0.71	0.97	-0.26	0.04095	3	3	6.349	156
0.082	-93.1875																																							wild type light (N=3; n=62) vs. Group E	0.71	1	-0.29	0.04095	3	3	7.082	156
0.0822	-90.625																																							wild type light (N=3; n=62) vs. Group F	0.71	1	-0.29	0.04095	3	3	7.082	156
0.0825	-87.9375																																							optoSynC dark (N=3; n=65) vs. optoSynC light (N=3; n=63)	0.8933	0.97	-0.07667	0.04095	3	3	1.872	156
0.0828	-91.625																																							optoSynC dark (N=3; n=65) vs. Group E	0.8933	1	-0.1067	0.04095	3	3	2.605	156
0.083	-89.625																																							optoSynC dark (N=3; n=65) vs. Group F	0.8933	1	-0.1067	0.04095	3	3	2.605	156
0.0832	-85.625																																							optoSynC light (N=3; n=63) vs. Group E	0.97	1	-0.03	0.04095	3	3	0.7326	156
0.0835	-83.0625																																							optoSynC light (N=3; n=63) vs. Group F	0.97	1	-0.03	0.04095	3	3	0.7326	156
0.0838	-81.9375																																							Group E vs. Group F	1	1	0	0.04095	3	3	0	156
0.084	-94.625
0.0843	-89.6875																																							2
0.0845	-88.8125																																							wild type dark (N=3; n=60) vs. wild type light (N=3; n=62)	0.66	0.3067	0.3533	0.04095	3	3	8.628	156
0.0847	-87.1875																																							wild type dark (N=3; n=60) vs. optoSynC dark (N=3; n=65)	0.66	0.6967	-0.03667	0.04095	3	3	0.8954	156
0.085	-88.0625																																							wild type dark (N=3; n=60) vs. optoSynC light (N=3; n=63)	0.66	0.94	-0.28	0.04095	3	3	6.838	156
0.0853	-88.0625																																							wild type dark (N=3; n=60) vs. Group E	0.66	1	-0.34	0.04095	3	3	8.303	156
0.0855	-88.0625																																							wild type dark (N=3; n=60) vs. Group F	0.66	1	-0.34	0.04095	3	3	8.303	156
0.0857	-89																																							wild type light (N=3; n=62) vs. optoSynC dark (N=3; n=65)	0.3067	0.6967	-0.39	0.04095	3	3	9.524	156
0.086	-83.6875																																							wild type light (N=3; n=62) vs. optoSynC light (N=3; n=63)	0.3067	0.94	-0.6333	0.04095	3	3	15.47	156
0.0863	-83.125																																							wild type light (N=3; n=62) vs. Group E	0.3067	1	-0.6933	0.04095	3	3	16.93	156
0.0865	-92.375																																							wild type light (N=3; n=62) vs. Group F	0.3067	1	-0.6933	0.04095	3	3	16.93	156
0.0868	-92.1875																																							optoSynC dark (N=3; n=65) vs. optoSynC light (N=3; n=63)	0.6967	0.94	-0.2433	0.04095	3	3	5.942	156
0.087	-90																																							optoSynC dark (N=3; n=65) vs. Group E	0.6967	1	-0.3033	0.04095	3	3	7.407	156
0.0873	-83.375																																							optoSynC dark (N=3; n=65) vs. Group F	0.6967	1	-0.3033	0.04095	3	3	7.407	156
0.0875	-82.625																																							optoSynC light (N=3; n=63) vs. Group E	0.94	1	-0.06	0.04095	3	3	1.465	156
0.0878	-84.75																																							optoSynC light (N=3; n=63) vs. Group F	0.94	1	-0.06	0.04095	3	3	1.465	156
0.088	-91																																							Group E vs. Group F	1	1	0	0.04095	3	3	0	156
0.0883	-88.5
0.0885	-83.75																																							2.5
0.0888	-90																																							wild type dark (N=3; n=60) vs. wild type light (N=3; n=62)	0.43	0.1567	0.2733	0.04095	3	3	6.675	156
0.089	-92.25																																							wild type dark (N=3; n=60) vs. optoSynC dark (N=3; n=65)	0.43	0.4467	-0.01667	0.04095	3	3	0.407	156
0.0893	-87.875																																							wild type dark (N=3; n=60) vs. optoSynC light (N=3; n=63)	0.43	0.86	-0.43	0.04095	3	3	10.5	156
0.0895	-89.125																																							wild type dark (N=3; n=60) vs. Group E	0.43	1	-0.57	0.04095	3	3	13.92	156
0.0898	-89.5																																							wild type dark (N=3; n=60) vs. Group F	0.43	1	-0.57	0.04095	3	3	13.92	156
0.09	-85.5625																																							wild type light (N=3; n=62) vs. optoSynC dark (N=3; n=65)	0.1567	0.4467	-0.29	0.04095	3	3	7.082	156
0.0903	-86.875																																							wild type light (N=3; n=62) vs. optoSynC light (N=3; n=63)	0.1567	0.86	-0.7033	0.04095	3	3	17.18	156
0.0905	-91.8125																																							wild type light (N=3; n=62) vs. Group E	0.1567	1	-0.8433	0.04095	3	3	20.59	156
0.0908	-82.6875																																							wild type light (N=3; n=62) vs. Group F	0.1567	1	-0.8433	0.04095	3	3	20.59	156
0.091	-83.75																																							optoSynC dark (N=3; n=65) vs. optoSynC light (N=3; n=63)	0.4467	0.86	-0.4133	0.04095	3	3	10.09	156
0.0913	-88																																							optoSynC dark (N=3; n=65) vs. Group E	0.4467	1	-0.5533	0.04095	3	3	13.51	156
0.0915	-84.75																																							optoSynC dark (N=3; n=65) vs. Group F	0.4467	1	-0.5533	0.04095	3	3	13.51	156
0.0918	-90.5625																																							optoSynC light (N=3; n=63) vs. Group E	0.86	1	-0.14	0.04095	3	3	3.419	156
0.092	-87.5625																																							optoSynC light (N=3; n=63) vs. Group F	0.86	1	-0.14	0.04095	3	3	3.419	156
0.0923	-89.5625																																							Group E vs. Group F	1	1	0	0.04095	3	3	0	156
0.0925	-84.875
0.0928	-90.5																																							3
0.093	-88.5625																																							wild type dark (N=3; n=60) vs. wild type light (N=3; n=62)	0.2367	0.05667	0.18	0.04095	3	3	4.396	156
0.0933	-82.75																																							wild type dark (N=3; n=60) vs. optoSynC dark (N=3; n=65)	0.2367	0.2333	0.003333	0.04095	3	3	0.0814	156
0.0935	-95.3125																																							wild type dark (N=3; n=60) vs. optoSynC light (N=3; n=63)	0.2367	0.7333	-0.4967	0.04095	3	3	12.13	156
0.0938	-89.75																																							wild type dark (N=3; n=60) vs. Group E	0.2367	1	-0.7633	0.04095	3	3	18.64	156
0.094	-84.125																																							wild type dark (N=3; n=60) vs. Group F	0.2367	1	-0.7633	0.04095	3	3	18.64	156
0.0943	-86.5625																																							wild type light (N=3; n=62) vs. optoSynC dark (N=3; n=65)	0.05667	0.2333	-0.1767	0.04095	3	3	4.314	156
0.0945	-91.125																																							wild type light (N=3; n=62) vs. optoSynC light (N=3; n=63)	0.05667	0.7333	-0.6767	0.04095	3	3	16.52	156
0.0948	-91.9375																																							wild type light (N=3; n=62) vs. Group E	0.05667	1	-0.9433	0.04095	3	3	23.04	156
0.095	-84.4375																																							wild type light (N=3; n=62) vs. Group F	0.05667	1	-0.9433	0.04095	3	3	23.04	156
0.0953	-79.375																																							optoSynC dark (N=3; n=65) vs. optoSynC light (N=3; n=63)	0.2333	0.7333	-0.5	0.04095	3	3	12.21	156
0.0955	-86.9375																																							optoSynC dark (N=3; n=65) vs. Group E	0.2333	1	-0.7667	0.04095	3	3	18.72	156
0.0957	-85.875																																							optoSynC dark (N=3; n=65) vs. Group F	0.2333	1	-0.7667	0.04095	3	3	18.72	156
0.096	-89.6875																																							optoSynC light (N=3; n=63) vs. Group E	0.7333	1	-0.2667	0.04095	3	3	6.512	156
0.0963	-81.5625																																							optoSynC light (N=3; n=63) vs. Group F	0.7333	1	-0.2667	0.04095	3	3	6.512	156
0.0965	-84.625																																							Group E vs. Group F	1	1	0	0.04095	3	3	0	156
0.0968	-90.625
0.097	-87.0625																																							3.5
0.0973	-84.8125																																							wild type dark (N=3; n=60) vs. wild type light (N=3; n=62)	0.1167	0.03	0.08667	0.04095	3	3	2.116	156
0.0975	-88.1875																																							wild type dark (N=3; n=60) vs. optoSynC dark (N=3; n=65)	0.1167	0.1067	0.01	0.04095	3	3	0.2442	156
0.0978	-88.375																																							wild type dark (N=3; n=60) vs. optoSynC light (N=3; n=63)	0.1167	0.5067	-0.39	0.04095	3	3	9.524	156
0.098	-88.4375																																							wild type dark (N=3; n=60) vs. Group E	0.1167	1	-0.8833	0.04095	3	3	21.57	156
0.0982	-89.1875																																							wild type dark (N=3; n=60) vs. Group F	0.1167	1	-0.8833	0.04095	3	3	21.57	156
0.0985	-91.375																																							wild type light (N=3; n=62) vs. optoSynC dark (N=3; n=65)	0.03	0.1067	-0.07667	0.04095	3	3	1.872	156
0.0988	-88																																							wild type light (N=3; n=62) vs. optoSynC light (N=3; n=63)	0.03	0.5067	-0.4767	0.04095	3	3	11.64	156
0.099	-86.625																																							wild type light (N=3; n=62) vs. Group E	0.03	1	-0.97	0.04095	3	3	23.69	156
0.0993	-84.875																																							wild type light (N=3; n=62) vs. Group F	0.03	1	-0.97	0.04095	3	3	23.69	156
0.0995	-78.125																																							optoSynC dark (N=3; n=65) vs. optoSynC light (N=3; n=63)	0.1067	0.5067	-0.4	0.04095	3	3	9.768	156
0.0997	-85.5625																																							optoSynC dark (N=3; n=65) vs. Group E	0.1067	1	-0.8933	0.04095	3	3	21.82	156
0.1	-83.5625																																							optoSynC dark (N=3; n=65) vs. Group F	0.1067	1	-0.8933	0.04095	3	3	21.82	156
0.1002	-86.4375																																							optoSynC light (N=3; n=63) vs. Group E	0.5067	1	-0.4933	0.04095	3	3	12.05	156
0.1005	-85.9375																																							optoSynC light (N=3; n=63) vs. Group F	0.5067	1	-0.4933	0.04095	3	3	12.05	156
0.1008	-86.1875																																							Group E vs. Group F	1	1	0	0.04095	3	3	0	156
0.101	-85.875
0.1012	-87.0625																																							4
0.1015	-90.4375																																							wild type dark (N=3; n=60) vs. wild type light (N=3; n=62)	0.05	0	0.05	0.04095	3	3	1.221	156
0.1018	-88.8125																																							wild type dark (N=3; n=60) vs. optoSynC dark (N=3; n=65)	0.05	0.06	-0.01	0.04095	3	3	0.2442	156
0.102	-85.375																																							wild type dark (N=3; n=60) vs. optoSynC light (N=3; n=63)	0.05	0.3733	-0.3233	0.04095	3	3	7.896	156
0.1023	-87.375																																							wild type dark (N=3; n=60) vs. Group E	0.05	1	-0.95	0.04095	3	3	23.2	156
0.1025	-80.375																																							wild type dark (N=3; n=60) vs. Group F	0.05	1	-0.95	0.04095	3	3	23.2	156
0.1028	-81.75																																							wild type light (N=3; n=62) vs. optoSynC dark (N=3; n=65)	0	0.06	-0.06	0.04095	3	3	1.465	156
0.103	-89.125																																							wild type light (N=3; n=62) vs. optoSynC light (N=3; n=63)	0	0.3733	-0.3733	0.04095	3	3	9.117	156
0.1033	-84.625																																							wild type light (N=3; n=62) vs. Group E	0	1	-1	0.04095	3	3	24.42	156
0.1035	-79.875																																							wild type light (N=3; n=62) vs. Group F	0	1	-1	0.04095	3	3	24.42	156
0.1038	-86.625																																							optoSynC dark (N=3; n=65) vs. optoSynC light (N=3; n=63)	0.06	0.3733	-0.3133	0.04095	3	3	7.652	156
0.104	-84.75																																							optoSynC dark (N=3; n=65) vs. Group E	0.06	1	-0.94	0.04095	3	3	22.95	156
0.1043	-85																																							optoSynC dark (N=3; n=65) vs. Group F	0.06	1	-0.94	0.04095	3	3	22.95	156
0.1045	-83.625																																							optoSynC light (N=3; n=63) vs. Group E	0.3733	1	-0.6267	0.04095	3	3	15.3	156
0.1048	-87.5																																							optoSynC light (N=3; n=63) vs. Group F	0.3733	1	-0.6267	0.04095	3	3	15.3	156
0.105	-87.8125																																							Group E vs. Group F	1	1	0	0.04095	3	3	0	156
0.1053	-81.9375
0.1055	-81.625																																							4.5
0.1058	-90.6875																																							wild type dark (N=3; n=60) vs. wild type light (N=3; n=62)	0.01667	0	0.01667	0.04095	3	3	0.407	156
0.106	-82.6875																																							wild type dark (N=3; n=60) vs. optoSynC dark (N=3; n=65)	0.01667	0.01667	0	0.04095	3	3	0	156
0.1063	-89.5																																							wild type dark (N=3; n=60) vs. optoSynC light (N=3; n=63)	0.01667	0.2133	-0.1967	0.04095	3	3	4.803	156
0.1065	-82.75																																							wild type dark (N=3; n=60) vs. Group E	0.01667	1	-0.9833	0.04095	3	3	24.01	156
0.1067	-86.1875																																							wild type dark (N=3; n=60) vs. Group F	0.01667	1	-0.9833	0.04095	3	3	24.01	156
0.107	-88																																							wild type light (N=3; n=62) vs. optoSynC dark (N=3; n=65)	0	0.01667	-0.01667	0.04095	3	3	0.407	156
0.1073	-87.5																																							wild type light (N=3; n=62) vs. optoSynC light (N=3; n=63)	0	0.2133	-0.2133	0.04095	3	3	5.21	156
0.1075	-87.75																																							wild type light (N=3; n=62) vs. Group E	0	1	-1	0.04095	3	3	24.42	156
0.1078	-87.9375																																							wild type light (N=3; n=62) vs. Group F	0	1	-1	0.04095	3	3	24.42	156
0.108	-81.8125																																							optoSynC dark (N=3; n=65) vs. optoSynC light (N=3; n=63)	0.01667	0.2133	-0.1967	0.04095	3	3	4.803	156
0.1083	-86.0625																																							optoSynC dark (N=3; n=65) vs. Group E	0.01667	1	-0.9833	0.04095	3	3	24.01	156
0.1085	-86.6875																																							optoSynC dark (N=3; n=65) vs. Group F	0.01667	1	-0.9833	0.04095	3	3	24.01	156
0.1087	-88.9375																																							optoSynC light (N=3; n=63) vs. Group E	0.2133	1	-0.7867	0.04095	3	3	19.21	156
0.109	-88.9375																																							optoSynC light (N=3; n=63) vs. Group F	0.2133	1	-0.7867	0.04095	3	3	19.21	156
0.1093	-85.875																																							Group E vs. Group F	1	1	0	0.04095	3	3	0	156
0.1095	-85.75
0.1097	-86.625																																							5
0.11	-85																																							wild type dark (N=3; n=60) vs. wild type light (N=3; n=62)	0	0	0	0.04095	3	3	0	156
0.1103	-85.9375																																							wild type dark (N=3; n=60) vs. optoSynC dark (N=3; n=65)	0	0	0	0.04095	3	3	0	156
0.1105	-89.625																																							wild type dark (N=3; n=60) vs. optoSynC light (N=3; n=63)	0	0.09667	-0.09667	0.04095	3	3	2.361	156
0.1107	-86.4375																																							wild type dark (N=3; n=60) vs. Group E	0	1	-1	0.04095	3	3	24.42	156
0.111	-86.75																																							wild type dark (N=3; n=60) vs. Group F	0	1	-1	0.04095	3	3	24.42	156
0.1113	-83.25																																							wild type light (N=3; n=62) vs. optoSynC dark (N=3; n=65)	0	0	0	0.04095	3	3	0	156
0.1115	-86.6875																																							wild type light (N=3; n=62) vs. optoSynC light (N=3; n=63)	0	0.09667	-0.09667	0.04095	3	3	2.361	156
0.1117	-83																																							wild type light (N=3; n=62) vs. Group E	0	1	-1	0.04095	3	3	24.42	156
0.112	-82																																							wild type light (N=3; n=62) vs. Group F	0	1	-1	0.04095	3	3	24.42	156
0.1123	-84.5625																																							optoSynC dark (N=3; n=65) vs. optoSynC light (N=3; n=63)	0	0.09667	-0.09667	0.04095	3	3	2.361	156
0.1125	-93.4375																																							optoSynC dark (N=3; n=65) vs. Group E	0	1	-1	0.04095	3	3	24.42	156
0.1127	-85.875																																							optoSynC dark (N=3; n=65) vs. Group F	0	1	-1	0.04095	3	3	24.42	156
0.113	-86.9375																																							optoSynC light (N=3; n=63) vs. Group E	0.09667	1	-0.9033	0.04095	3	3	22.06	156
0.1133	-85.1875																																							optoSynC light (N=3; n=63) vs. Group F	0.09667	1	-0.9033	0.04095	3	3	22.06	156
0.1135	-97.0625																																							Group E vs. Group F	1	1	0	0.04095	3	3	0	156
0.1137	-88.625
0.114	-87.75																																							5.5
0.1143	-91.6875																																							wild type dark (N=3; n=60) vs. wild type light (N=3; n=62)	0	0	0	0.04095	3	3	0	156
0.1145	-86.5																																							wild type dark (N=3; n=60) vs. optoSynC dark (N=3; n=65)	0	0	0	0.04095	3	3	0	156
0.1147	-83.5625																																							wild type dark (N=3; n=60) vs. optoSynC light (N=3; n=63)	0	0	0	0.04095	3	3	0	156
0.115	-86.875																																							wild type dark (N=3; n=60) vs. Group E	0	1	-1	0.04095	3	3	24.42	156
0.1153	-85.25																																							wild type dark (N=3; n=60) vs. Group F	0	1	-1	0.04095	3	3	24.42	156
0.1155	-87.5625																																							wild type light (N=3; n=62) vs. optoSynC dark (N=3; n=65)	0	0	0	0.04095	3	3	0	156
0.1157	-86.625																																							wild type light (N=3; n=62) vs. optoSynC light (N=3; n=63)	0	0	0	0.04095	3	3	0	156
0.116	-86.8125																																							wild type light (N=3; n=62) vs. Group E	0	1	-1	0.04095	3	3	24.42	156
0.1163	-85.6875																																							wild type light (N=3; n=62) vs. Group F	0	1	-1	0.04095	3	3	24.42	156
0.1165	-81.1875																																							optoSynC dark (N=3; n=65) vs. optoSynC light (N=3; n=63)	0	0	0	0.04095	3	3	0	156
0.1167	-84.75																																							optoSynC dark (N=3; n=65) vs. Group E	0	1	-1	0.04095	3	3	24.42	156
0.117	-88.875																																							optoSynC dark (N=3; n=65) vs. Group F	0	1	-1	0.04095	3	3	24.42	156
0.1173	-88.8125																																							optoSynC light (N=3; n=63) vs. Group E	0	1	-1	0.04095	3	3	24.42	156
0.1175	-84.6875																																							optoSynC light (N=3; n=63) vs. Group F	0	1	-1	0.04095	3	3	24.42	156
0.1178	-81.9375																																							Group E vs. Group F	1	1	0	0.04095	3	3	0	156
0.118	-87.5
0.1183	-85.875																																							6
0.1185	-81.875																																							wild type dark (N=3; n=60) vs. wild type light (N=3; n=62)	0	0	0	0.04095	3	3	0	156
0.1188	-86.0625																																							wild type dark (N=3; n=60) vs. optoSynC dark (N=3; n=65)	0	0	0	0.04095	3	3	0	156
0.119	-84.875																																							wild type dark (N=3; n=60) vs. optoSynC light (N=3; n=63)	0	0	0	0.04095	3	3	0	156
0.1193	-81.3125																																							wild type dark (N=3; n=60) vs. Group E	0	1	-1	0.04095	3	3	24.42	156
0.1195	-86.125																																							wild type dark (N=3; n=60) vs. Group F	0	1	-1	0.04095	3	3	24.42	156
0.1198	-84.5625																																							wild type light (N=3; n=62) vs. optoSynC dark (N=3; n=65)	0	0	0	0.04095	3	3	0	156
0.12	-86.4375																																							wild type light (N=3; n=62) vs. optoSynC light (N=3; n=63)	0	0	0	0.04095	3	3	0	156
0.1203	-84.25																																							wild type light (N=3; n=62) vs. Group E	0	1	-1	0.04095	3	3	24.42	156
0.1205	-79.6875																																							wild type light (N=3; n=62) vs. Group F	0	1	-1	0.04095	3	3	24.42	156
0.1208	-87.0625																																							optoSynC dark (N=3; n=65) vs. optoSynC light (N=3; n=63)	0	0	0	0.04095	3	3	0	156
0.121	-81.8125																																							optoSynC dark (N=3; n=65) vs. Group E	0	1	-1	0.04095	3	3	24.42	156
0.1213	-87.5625																																							optoSynC dark (N=3; n=65) vs. Group F	0	1	-1	0.04095	3	3	24.42	156
0.1215	-87.9375																																							optoSynC light (N=3; n=63) vs. Group E	0	1	-1	0.04095	3	3	24.42	156
0.1218	-94.75																																							optoSynC light (N=3; n=63) vs. Group F	0	1	-1	0.04095	3	3	24.42	156
0.122	-86.5625																																							Group E vs. Group F	1	1	0	0.04095	3	3	0	156
0.1223	-88.25
0.1225	-85.75
0.1228	-86.9375
0.123	-81.875
0.1233	-88
0.1235	-80.8125
0.1238	-86.9375
0.124	-87
0.1243	-89.0625
0.1245	-91.625
0.1248	-84.5625
0.125	-87.0625
0.1253	-86.625
0.1255	-88.375
0.1258	-87.3125
0.126	-79.4375
0.1263	-87.0625
0.1265	-88
0.1268	-83.8125
0.127	-86.875
0.1273	-89.3125
0.1275	-81.5
0.1278	-86.4375
0.128	-88.1875
0.1283	-87.75
0.1285	-82.25
0.1288	-87.4375
0.129	-90.375
0.1293	-84.875
0.1295	-86.75
0.1298	-81.8125
0.13	-86.9375
0.1303	-84.0625
0.1305	-88.9375
0.1308	-85.6875
0.131	-83.5625
0.1313	-82.8125
0.1315	-87.125
0.1317	-83.3125
0.132	-85.4375
0.1323	-86.9375
0.1325	-85.125
0.1328	-84.75
0.133	-82.625
0.1333	-85.9375
0.1335	-93.625
0.1337	-91.625
0.134	-93.125
0.1343	-93.375
0.1345	-91.125
0.1347	-91.375
0.135	-90.625
0.1353	-88.625
0.1355	-87.0625
0.1357	-91.6875
0.136	-94.5
0.1363	-93.6875
0.1365	-91.125
0.1367	-87.875
0.137	-90.6875
0.1373	-86.0625
0.1375	-86.5625
0.1377	-86.9375
0.138	-86.1875
0.1383	-92.5
0.1385	-91.8125
0.1387	-87.625
0.139	-87.8125
0.1393	-82.9375
0.1395	-93.875
0.1397	-90.375
0.14	-88.0625
0.1403	-85.125
0.1405	-89.5
0.1408	-91.9375
0.141	-89.25
0.1413	-93.6875
0.1415	-88.8125
0.1418	-93.25
0.142	-89.375
0.1423	-90.8125
0.1425	-88.375
0.1428	-89.125
0.143	-89.9375
0.1433	-91.6875
0.1435	-82.3125
0.1438	-82
0.144	-91.9375
0.1443	-85.875
0.1445	-89.75
0.1448	-88.5
0.145	-87.125
0.1453	-89.5
0.1455	-91.6875
0.1458	-88.3125
0.146	-93.5
0.1463	-89.75
0.1465	-87.0625
0.1468	-91.75
0.147	-89.375
0.1473	-90.3125
0.1475	-92.75
0.1478	-88.125
0.148	-85.875
0.1483	-85.0625
0.1485	-88.875
0.1488	-89.9375
0.149	-86.9375
0.1493	-85.9375
0.1495	-90.625
0.1498	-90.1875
0.15	-91.1875
0.1503	-93.5625
0.1505	-93.125
0.1508	-92.25
0.151	-83.8125
0.1513	-89.375
0.1515	-87.625
0.1518	-86.375
0.152	-85.4375
0.1523	-88.0625
0.1525	-89.0625
0.1528	-87.4375
0.153	-91.375
0.1533	-87.9375
0.1535	-91.6875
0.1538	-88.5
0.154	-86.625
0.1543	-85.875
0.1545	-84.5625
0.1548	-82.5625
0.155	-86.4375
0.1553	-88.5625
0.1555	-85.1875
0.1558	-90.625
0.156	-86.9375
0.1563	-83.8125
0.1565	-85.625
0.1568	-84.9375
0.157	-82.3125
0.1573	-87.0625
0.1575	-91.25
0.1578	-88.625
0.158	-87.125
0.1583	-88.9375
0.1585	-86.3125
0.1588	-88.5625
0.159	-87.6875
0.1592	-87.4375
0.1595	-86.25
0.1598	-88.8125
0.16	-89.3125
0.1603	-87.0625
0.1605	-84.5
0.1608	-86.625
0.161	-88.0625
0.1612	-87
0.1615	-89.1875
0.1618	-89
0.162	-84.75
0.1623	-92.4375
0.1625	-91.25
0.1628	-82.8125
0.163	-86.25
0.1632	-90.625
0.1635	-80.25
0.1638	-88.4375
0.164	-87.625
0.1643	-86
0.1645	-90.3125
0.1648	-91.0625
0.165	-89
0.1652	-84.6875
0.1655	-86.8125
0.1658	-82.5625
0.166	-87.625
0.1662	-86.0625
0.1665	-83.125
0.1668	-85.5
0.167	-87.625
0.1672	-87.0625
0.1675	-87.875
0.1677	-89.125
0.168	-85.375
0.1682	-89.75
0.1685	-85.4375
0.1688	-83.5
0.169	-86.5
0.1692	-88.9375
0.1695	-85.625
0.1697	-91.25
0.17	-93.75
0.1702	-93.8125
0.1705	-84.5
0.1708	-86.75
0.171	-86.625
0.1712	-87.75
0.1715	-82.6875
0.1717	-89.625
0.172	-90.0625
0.1723	-83.875
0.1725	-90.75
0.1728	-87.1875
0.173	-82.0625
0.1733	-84.8125
0.1735	-93.375
0.1738	-87.625
0.174	-84.5
0.1743	-92.375
0.1745	-90.625
0.1748	-87.4375
0.175	-83.625
0.1753	-88.0625
0.1755	-88.5
0.1758	-86.8125
0.176	-88.5
0.1763	-92.125
0.1765	-86.6875
0.1768	-86.875
0.177	-86.9375
0.1773	-87.125
0.1775	-88.4375
0.1778	-88.25
0.178	-92.4375
0.1782	-88
0.1785	-83
0.1788	-86.5
0.179	-88.9375
0.1793	-88.75
0.1795	-85.75
0.1798	-86.8125
0.18	-88.3125
0.1803	-83.8125
0.1805	-80.3125
0.1808	-88.8125
0.181	-84.3125
0.1813	-90.9375
0.1815	-88.0625
0.1818	-84.125
0.182	-86.9375
0.1823	-86
0.1825	-84.5625
0.1828	-82.3125
0.183	-87.6875
0.1833	-80.75
0.1835	-79.1875
0.1838	-82.3125
0.184	-92.9375
0.1843	-89.75
0.1845	-83.25
0.1848	-90.0625
0.185	-83.5625
0.1853	-89.1875
0.1855	-88
0.1858	-80.8125
0.186	-89.3125
0.1863	-88.0625
0.1865	-82.25
0.1868	-89.75
0.187	-86.1875
0.1873	-82.5
0.1875	-86.8125
0.1878	-84.5625
0.188	-80.375
0.1882	-79.8125
0.1885	-81.625
0.1888	-88.0625
0.189	-83.75
0.1893	-89.3125
0.1895	-88.375
0.1898	-86.125
0.19	-82.3125
0.1902	-89.9375
0.1905	-93.25
0.1908	-94.0625
0.191	-90.875
0.1913	-89.9375
0.1915	-86.625
0.1918	-87.625
0.192	-86.75
0.1922	-89.4375
0.1925	-83.9375
0.1928	-81.875
0.193	-87.3125
0.1933	-85.1875
0.1935	-88.625
0.1938	-88.3125
0.194	-89.5
0.1942	-94.1875
0.1945	-84.5625
0.1948	-86.8125
0.195	-91
0.1953	-84.125
0.1955	-85.0625
0.1958	-97
0.196	-88.875
0.1962	-87.875
0.1965	-86.25
0.1967	-90.625
0.197	-81.75
0.1972	-84.3125
0.1975	-90.5625
0.1978	-90.5625
0.198	-91.25
0.1982	-85.9375
0.1985	-86.75
0.1987	-88.8125
0.199	-97.1875
0.1992	-86.875
0.1995	-92.1875
0.1998	-90.625
0.2	-87.625
0.2002	-92.3125
0.2005	-81.3125
0.2007	-81.5
0.201	-86.8125
0.2013	-92.8125
0.2015	-84.5
0.2018	-83.25
0.202	-91.1875
0.2022	-89.875
0.2025	-89.6875
0.2027	-87
0.203	-92.8125
0.2033	-92.9375
0.2035	-82.0625
0.2038	-92.5
0.204	-92.9375
0.2043	-94.5625
0.2045	-95.9375
0.2048	-93.25
0.205	-91.6875
0.2053	-98.8125
0.2055	-96.0625
0.2058	-95.0625
0.206	-93.625
0.2063	-96.375
0.2065	-92.75
0.2068	-92.9375
0.207	-87.9375
0.2073	-86.4375
0.2075	-91.0625
0.2078	-91.3125
0.208	-92.9375
0.2083	-92.375
0.2085	-91
0.2088	-93.5
0.209	-91.9375
0.2093	-87.3125
0.2095	-83.75
0.2098	-93.5
0.21	-92.0625
0.2103	-89.375
0.2105	-86.6875
0.2108	-86.8125
0.211	-93.0625
0.2113	-89.9375
0.2115	-89.6875
0.2118	-85.75
0.212	-89.6875
0.2123	-90.375
0.2125	-86.875
0.2128	-88.1875
0.213	-91.5
0.2133	-88.5
0.2135	-93.4375
0.2138	-95.375
0.214	-92.5625
0.2143	-88.25
0.2145	-87
0.2148	-90.9375
0.215	-88.5
0.2153	-88.875
0.2155	-91.875
0.2158	-89
0.216	-91.125
0.2163	-89.75
0.2165	-88.5625
0.2168	-89.625
0.217	-98.1875
0.2173	-93.125
0.2175	-95.1875
0.2178	-87.625
0.218	-92.3125
0.2183	-94.75
0.2185	-93.5625
0.2188	-87.5625
0.219	-87.5
0.2193	-90.6875
0.2195	-88.8125
0.2197	-92.75
0.22	-87.1875
0.2203	-88.8125
0.2205	-88.25
0.2208	-89.3125
0.221	-90.1875
0.2213	-87.5625
0.2215	-90.8125
0.2218	-88.9375
0.222	-87.5625
0.2223	-89.625
0.2225	-91.3125
0.2228	-91
0.223	-88.4375
0.2233	-91.1875
0.2235	-85.375
0.2237	-89.25
0.224	-87.0625
0.2243	-89.125
0.2245	-89.3125
0.2248	-88.4375
0.225	-86.4375
0.2253	-89.875
0.2255	-91.1875
0.2257	-87.3125
0.226	-91.75
0.2263	-90.1875
0.2265	-82.5625
0.2268	-88.4375
0.227	-91.625
0.2273	-84.75
0.2275	-83.6875
0.2277	-84.5
0.228	-93.125
0.2283	-87.3125
0.2285	-87.9375
0.2288	-88.5625
0.229	-87.625
0.2293	-87.9375
0.2295	-88
0.2297	-89.5625
0.23	-88.25
0.2303	-91.375
0.2305	-95.375
0.2308	-88.5625
0.231	-89.1875
0.2313	-90.5625
0.2315	-91.9375
0.2317	-82.3125
0.232	-83
0.2322	-86.3125
0.2325	-95.8125
0.2328	-89.75
0.233	-88.25
0.2333	-88.8125
0.2335	-89
0.2337	-83.125
0.234	-86.25
0.2342	-84.5
0.2345	-85.3125
0.2348	-84.75
0.235	-82.9375
0.2353	-82.25
0.2355	-86.875
0.2358	-90
0.236	-91.5
0.2363	-91.375
0.2365	-85.875
0.2368	-88.9375
0.237	-91.6875
0.2373	-88.75
0.2375	-89.8125
0.2378	-90.3125
0.238	-86.3125
0.2383	-85.4375
0.2385	-92.1875
0.2388	-85.1875
0.239	-85.375
0.2393	-85.5625
0.2395	-89.9375
0.2398	-86.8125
0.24	-83.9375
0.2403	-87.4375
0.2405	-85.3125
0.2408	-87.125
0.241	-84.9375
0.2413	-88.1875
0.2415	-86.1875
0.2418	-89.4375
0.242	-88.5625
0.2423	-85.625
0.2425	-85.75
0.2428	-83.625
0.243	-87.75
0.2433	-83.125
0.2435	-81.625
0.2438	-89.4375
0.244	-82.5625
0.2443	-80.8125
0.2445	-82.6875
0.2447	-86.5
0.245	-90.8125
0.2453	-87.4375
0.2455	-90.5625
0.2458	-85.6875
0.246	-85.5
0.2463	-93.6875
0.2465	-83.25
0.2468	-82.9375
0.247	-81.5
0.2473	-82.6875
0.2475	-83.6875
0.2478	-88.125
0.248	-87.75
0.2483	-90.1875
0.2485	-91
0.2487	-82.8125
0.249	-86
0.2493	-83.875
0.2495	-87.1875
0.2498	-84
0.25	-89.125
0.2503	-90.25
0.2505	-92.1875
0.2508	-88.75
0.251	-88.625
0.2513	-88.1875
0.2515	-87.0625
0.2518	-88.75
0.252	-91.9375
0.2523	-92.375
0.2525	-91.0625
0.2528	-93.25
0.253	-90
0.2533	-88.625
0.2535	-97.125
0.2538	-92.125
0.254	-91.5
0.2543	-91.4375
0.2545	-89.1875
0.2548	-88.5625
0.255	-88.1875
0.2553	-91.25
0.2555	-95.5
0.2558	-90.625
0.256	-94.625
0.2563	-96.5625
0.2565	-89.8125
0.2568	-94
0.257	-95
0.2573	-93.3125
0.2575	-94.125
0.2578	-90.5
0.258	-96.875
0.2583	-86.6875
0.2585	-91.0625
0.2588	-93.625
0.259	-97.125
0.2593	-93.0625
0.2595	-92.4375
0.2598	-85.5625
0.26	-86.8125
0.2603	-85
0.2605	-80.1875
0.2608	-89.3125
0.261	-87.625
0.2613	-87.3125
0.2615	-85.5625
0.2618	-93.75
0.262	-92.25
0.2623	-79.75
0.2625	-89.0625
0.2628	-90.875
0.263	-90.8125
0.2633	-88.5625
0.2635	-81.375
0.2638	-87
0.264	-86.0625
0.2643	-91.125
0.2645	-89.5625
0.2648	-85.9375
0.265	-85.1875
0.2653	-86.75
0.2655	-85.6875
0.2658	-86.8125
0.266	-86.75
0.2663	-89.5
0.2665	-88.5625
0.2668	-88
0.267	-87.75
0.2673	-92.3125
0.2675	-89.9375
0.2678	-87.5
0.268	-92.1875
0.2683	-84.4375
0.2685	-87.625
0.2688	-91.375
0.269	-87.625
0.2693	-93.9375
0.2695	-89
0.2698	-88.0625
0.27	-86.25
0.2703	-88.0625
0.2705	-84
0.2708	-84.5
0.271	-82.625
0.2713	-84.5625
0.2715	-87.1875
0.2718	-88.75
0.272	-84.4375
0.2723	-87.75
0.2725	-92.9375
0.2728	-91.0625
0.273	-94.875
0.2733	-92.875
0.2735	-90.25
0.2738	-90.6875
0.274	-92.1875
0.2743	-92.5625
0.2745	-94.1875
0.2748	-93.625
0.275	-89.8125
0.2753	-90.5625
0.2755	-94.5
0.2758	-91.125
0.276	-94.3125
0.2763	-92.5
0.2765	-87
0.2768	-93.25
0.277	-89.9375
0.2773	-91.1875
0.2775	-92.8125
0.2778	-95.0625
0.278	-97.1875
0.2783	-87.5
0.2785	-92.75
0.2787	-92.875
0.279	-90.6875
0.2793	-92.1875
0.2795	-92.125
0.2798	-91.875
0.28	-87.75
0.2803	-90.9375
0.2805	-88.3125
0.2808	-85.6875
0.281	-91.25
0.2813	-87.0625
0.2815	-86.0625
0.2818	-90.6875
0.282	-96.375
0.2823	-90.625
0.2825	-95.8125
0.2828	-97.4375
0.283	-93.9375
0.2833	-102.375
0.2835	-92.4375
0.2838	-98.5625
0.284	-96.375
0.2843	-94
0.2845	-93.375
0.2848	-89.125
0.285	-92.3125
0.2853	-88.1875
0.2855	-87.4375
0.2858	-95.25
0.286	-89.5625
0.2863	-92.875
0.2865	-88.125
0.2868	-90.4375
0.287	-89.8125
0.2873	-91.875
0.2875	-89.5625
0.2878	-90.5
0.288	-93.4375
0.2883	-89.6875
0.2885	-88.3125
0.2888	-89.125
0.289	-90.1875
0.2893	-87.6875
0.2895	-86.125
0.2898	-91.8125
0.29	-88
0.2903	-93.0625
0.2905	-95.75
0.2907	-87.625
0.291	-88.5625
0.2913	-91.875
0.2915	-87.9375
0.2918	-89.5
0.292	-89.125
0.2923	-90.625
0.2925	-91.1875
0.2928	-83.4375
0.293	-89.5625
0.2933	-88.875
0.2935	-91.125
0.2938	-90.875
0.294	-86.75
0.2943	-81.5625
0.2945	-87.9375
0.2947	-89.5
0.295	-86.25
0.2953	-83.25
0.2955	-89.8125
0.2958	-85.375
0.296	-84.4375
0.2963	-87.1875
0.2965	-83.625
0.2967	-86.625
0.297	-93.4375
0.2973	-83.4375
0.2975	-89.25
0.2978	-86.4375
0.298	-87.875
0.2983	-92.3125
0.2985	-84.9375
0.2987	-90.875
0.299	-86.8125
0.2992	-88.625
0.2995	-93.4375
0.2998	-90.4375
0.3	-93.0625
0.3003	-89.25
0.3005	-88.5625
0.3007	-86.875
0.301	-89.5625
0.3013	-89.3125
0.3015	-89.1875
0.3018	-93.375
0.302	-92.0625
0.3023	-90.0625
0.3025	-89.875
0.3027	-87.1875
0.303	-89.5
0.3033	-85.9375
0.3035	-87.75
0.3038	-90.5625
0.304	-95.375
0.3043	-90
0.3045	-87.4375
0.3047	-87.625
0.305	-87.5625
0.3053	-85.6875
0.3055	-88.9375
0.3058	-89.125
0.306	-91.625
0.3063	-94.5625
0.3065	-93.125
0.3067	-92.625
0.307	-91.6875
0.3072	-94.125
0.3075	-91.625
0.3078	-92.375
0.308	-88.1875
0.3083	-88.8125
0.3085	-94.1875
0.3087	-93.8125
0.309	-84.75
0.3092	-91.75
0.3095	-92.625
0.3098	-94
0.31	-91.125
0.3103	-92.875
0.3105	-96.125
0.3107	-96.5625
0.311	-89.1875
0.3112	-85.1875
0.3115	-88.25
0.3118	-88.4375
0.312	-89.625
0.3123	-88.0625
0.3125	-97.4375
0.3128	-89.3125
0.313	-90
0.3133	-90.3125
0.3135	-95
0.3138	-87.1875
0.314	-91.75
0.3143	-92.0625
0.3145	-82.6875
0.3148	-88.5
0.315	-86.5
0.3153	-86.0625
0.3155	-90.3125
0.3158	-86.3125
0.316	-90.5
0.3163	-86.1875
0.3165	-86.125
0.3168	-88.0625
0.317	-89.375
0.3173	-83.875
0.3175	-89.75
0.3178	-93.9375
0.318	-89.9375
0.3183	-86.625
0.3185	-88
0.3188	-94.8125
0.319	-97.375
0.3193	-98.1875
0.3195	-98.5625
0.3198	-94.125
0.32	-96.625
0.3203	-90.75
0.3205	-93.125
0.3208	-91.0625
0.321	-87.3125
0.3213	-91.125
0.3215	-99.5625
0.3218	-89.625
0.322	-87.625
0.3223	-86
0.3225	-83.625
0.3228	-87.1875
0.323	-89.6875
0.3233	-88.625
0.3235	-84.6875
0.3238	-86.8125
0.324	-88.125
0.3243	-90.5
0.3245	-92.625
0.3248	-88.9375
0.325	-87.125
0.3253	-93.6875
0.3255	-90.0625
0.3258	-91.0625
0.326	-87.75
0.3263	-88.75
0.3265	-89.5
0.3268	-91.875
0.327	-82.6875
0.3273	-88.9375
0.3275	-88.8125
0.3278	-91.8125
0.328	-90
0.3283	-88.1875
0.3285	-83.3125
0.3288	-88.625
0.329	-82.125
0.3293	-86.625
0.3295	-86
0.3298	-88.75
0.33	-85.3125
0.3303	-86.1875
0.3305	-82.4375
0.3308	-82.4375
0.331	-85.9375
0.3313	-86.3125
0.3315	-89.5625
0.3318	-87.8125
0.332	-80.8125
0.3323	-86.1875
0.3325	-87.75
0.3328	-84.3125
0.333	-92.3125
0.3333	-89.0625
0.3335	-92
0.3338	-85.6875
0.334	-88.8125
0.3343	-85.9375
0.3345	-84.3125
0.3348	-93.8125
0.335	-88.1875
0.3353	-98.25
0.3355	-99.125
0.3358	-91.9375
0.336	-92.6875
0.3363	-88.1875
0.3365	-86.5625
0.3368	-85.3125
0.337	-85.6875
0.3373	-85.625
0.3375	-85.5
0.3378	-87.875
0.338	-91.5
0.3383	-88.125
0.3385	-88.75
0.3388	-91.0625
0.339	-89.9375
0.3393	-90.3125
0.3395	-89.8125
0.3398	-91.25
0.34	-86.125
0.3403	-89.1875
0.3405	-90.0625
0.3408	-91.25
0.341	-92.5
0.3413	-97.375
0.3415	-98.1875
0.3418	-90.75
0.342	-91.5
0.3423	-87.125
0.3425	-95
0.3428	-91.9375
0.343	-92.3125
0.3433	-85.375
0.3435	-80.8125
0.3438	-84.1875
0.344	-89.1875
0.3443	-92.25
0.3445	-89.75
0.3448	-92.875
0.345	-91.4375
0.3453	-92.125
0.3455	-89
0.3458	-84.6875
0.346	-86.875
0.3463	-89
0.3465	-86.25
0.3468	-88.4375
0.347	-92.125
0.3473	-87.75
0.3475	-83.6875
0.3478	-85.875
0.348	-88
0.3483	-85.875
0.3485	-90.875
0.3488	-84.6875
0.349	-90
0.3493	-89.25
0.3495	-88.25
0.3498	-89.6875
0.35	-85.0625
0.3503	-89.25
0.3505	-86.9375
0.3508	-86.3125
0.351	-85.875
0.3513	-83.625
0.3515	-87.4375
0.3518	-87
0.352	-83.125
0.3523	-83.4375
0.3525	-87.5
0.3528	-92.5
0.353	-85.5
0.3532	-92.125
0.3535	-90.6875
0.3538	-87.8125
0.354	-85.0625
0.3543	-91.1875
0.3545	-84.8125
0.3548	-93.375
0.355	-83.75
0.3553	-93.3125
0.3555	-87.1875
0.3558	-91.1875
0.356	-88.5
0.3563	-93.25
0.3565	-90.8125
0.3568	-87.125
0.357	-87.5625
0.3572	-91.125
0.3575	-92.1875
0.3578	-89.5625
0.358	-82.375
0.3583	-89.6875
0.3585	-90.0625
0.3588	-83.125
0.359	-86.4375
0.3592	-85.5625
0.3595	-84.5
0.3598	-83.6875
0.36	-90.0625
0.3603	-85.5625
0.3605	-86.4375
0.3608	-81.1875
0.361	-84.5
0.3612	-86.0625
0.3615	-86.875
0.3617	-91.75
0.362	-91.875
0.3623	-85.6875
0.3625	-88.875
0.3628	-86.3125
0.363	-87.3125
0.3632	-87.875
0.3635	-87
0.3638	-88.25
0.364	-88.4375
0.3643	-86.875
0.3645	-82.5625
0.3648	-90.4375
0.365	-88.4375
0.3652	-82.6875
0.3655	-82.5
0.3657	-84.8125
0.366	-88.125
0.3662	-88
0.3665	-88.625
0.3668	-91.125
0.367	-89.6875
0.3672	-86.0625
0.3675	-87.625
0.3677	-91.75
0.368	-84.875
0.3683	-86.25
0.3685	-88.125
0.3688	-89.375
0.369	-90.6875
0.3692	-88.375
0.3695	-94.5
0.3697	-92.125
0.37	-86.9375
0.3702	-88.625
0.3705	-92.3125
0.3708	-87.5
0.371	-90.25
0.3712	-82.8125
0.3715	-84.8125
0.3717	-83.625
0.372	-89.25
0.3723	-88.1875
0.3725	-87
0.3728	-85.1875
0.373	-85.5625
0.3732	-82.625
0.3735	-91.0625
0.3737	-88.25
0.374	-92.9375
0.3742	-91.3125
0.3745	-89.4375
0.3748	-90.3125
0.375	-88.625
0.3753	-88.1875
0.3755	-89.375
0.3758	-92.3125
0.376	-86.75
0.3763	-91.4375
0.3765	-91.8125
0.3768	-99.125
0.377	-90.5625
0.3773	-87.4375
0.3775	-88.9375
0.3778	-85.0625
0.378	-90.5625
0.3783	-87.8125
0.3785	-91
0.3788	-85.25
0.379	-86.125
0.3793	-91.125
0.3795	-90.4375
0.3798	-93.125
0.38	-87.375
0.3803	-89.8125
0.3805	-87.8125
0.3808	-89.3125
0.381	-84.625
0.3813	-91.9375
0.3815	-96.4375
0.3818	-86.9375
0.382	-89.0625
0.3823	-91.8125
0.3825	-92.5
0.3828	-85.4375
0.383	-87.8125
0.3833	-92.0625
0.3835	-80.875
0.3838	-91.9375
0.384	-91.875
0.3843	-89.6875
0.3845	-86.875
0.3848	-88.5
0.385	-92.9375
0.3853	-90.25
0.3855	-86.6875
0.3858	-89.5
0.386	-92.875
0.3863	-90.5625
0.3865	-85.375
0.3868	-87.6875
0.387	-87
0.3873	-93.8125
0.3875	-90.25
0.3878	-89.5
0.388	-86.6875
0.3883	-93.4375
0.3885	-89.375
0.3888	-89.3125
0.389	-89.1875
0.3893	-88.75
0.3895	-87.1875
0.3898	-88.4375
0.39	-89.6875
0.3903	-89
0.3905	-91.875
0.3908	-85.9375
0.391	-87.5
0.3913	-86.4375
0.3915	-87.875
0.3918	-86.25
0.392	-87.875
0.3923	-92.75
0.3925	-87.1875
0.3928	-89.0625
0.393	-94.3125
0.3933	-88.0625
0.3935	-95.3125
0.3938	-89.5
0.394	-88.4375
0.3943	-91.9375
0.3945	-90.0625
0.3948	-86.5
0.395	-86.75
0.3953	-84.125
0.3955	-88.75
0.3958	-81.75
0.396	-88.625
0.3963	-84.0625
0.3965	-87.5
0.3968	-90.3125
0.397	-95
0.3973	-91.25
0.3975	-87.0625
0.3978	-88.8125
0.398	-88.1875
0.3983	-90.1875
0.3985	-90.6875
0.3988	-90.5625
0.399	-92.1875
0.3993	-92.0625
0.3995	-89.375
0.3998	-87.75
0.4	-89
0.4003	-90.9375
0.4005	-88.4375
0.4008	-88.9375
0.401	-89.875
0.4013	-94.6875
0.4015	-97.1875
0.4018	-96
0.402	-91.0625
0.4023	-89.4375
0.4025	-89
0.4028	-84.6875
0.403	-90.0625
0.4033	-89.5625
0.4035	-86.125
0.4037	-89.5625
0.404	-86.4375
0.4043	-89.375
0.4045	-91.9375
0.4048	-95.75
0.405	-82.5
0.4053	-88.0625
0.4055	-89.0625
0.4058	-89.1875
0.406	-87.1875
0.4063	-86.5
0.4065	-87.125
0.4068	-88.4375
0.407	-87.125
0.4073	-85.5625
0.4075	-83.6875
0.4077	-91.6875
0.408	-89.875
0.4082	-83.6875
0.4085	-81.9375
0.4088	-86.375
0.409	-85.5625
0.4093	-85.5
0.4095	-86.125
0.4098	-90.5625
0.41	-87.1875
0.4103	-88.125
0.4105	-91.3125
0.4108	-86.9375
0.411	-88.5625
0.4113	-86.9375
0.4115	-84
0.4117	-85.375
0.412	-85.4375
0.4122	-86.125
0.4125	-85.625
0.4128	-84.3125
0.413	-83
0.4133	-86.125
0.4135	-92.375
0.4138	-83.9375
0.414	-88.3125
0.4143	-83.125
0.4145	-86.5
0.4148	-85.6875
0.415	-83.6875
0.4153	-83.75
0.4155	-86.1875
0.4157	-85.0625
0.416	-87.125
0.4162	-83.3125
0.4165	-86.125
0.4168	-88.5625
0.417	-88.1875
0.4173	-86.4375
0.4175	-90.3125
0.4178	-91
0.418	-90.0625
0.4183	-89.25
0.4185	-85.375
0.4188	-87.375
0.419	-87.6875
0.4193	-92.1875
0.4195	-90
0.4197	-86.375
0.42	-85.625
0.4202	-86.1875
0.4205	-85.6875
0.4207	-86.6875
0.421	-89.125
0.4213	-92.8125
0.4215	-89.875
0.4218	-90.5
0.422	-89.375
0.4223	-85.6875
0.4225	-86.5
0.4228	-88
0.423	-89.25
0.4233	-85.6875
0.4235	-84.1875
0.4237	-86
0.424	-89.125
0.4242	-87
0.4245	-87.8125
0.4247	-89.375
0.425	-84.8125
0.4253	-87.3125
0.4255	-86
0.4258	-90.0625
0.426	-85.5
0.4263	-88.3125
0.4265	-89.3125
0.4268	-88.5625
0.427	-88.5
0.4273	-86.4375
0.4275	-84.875
0.4277	-87.625
0.428	-85
0.4282	-82.25
0.4285	-86.0625
0.4287	-86.8125
0.429	-86.75
0.4293	-82.8125
0.4295	-84.1875
0.4298	-86.8125
0.43	-81.1875
0.4303	-90.75
0.4305	-86.0625
0.4308	-87
0.431	-88
0.4313	-82.0625
0.4315	-83.75
0.4317	-79.375
0.432	-83.9375
0.4322	-87.3125
0.4325	-87.8125
0.4327	-92.5
0.433	-85.4375
0.4332	-87.75
0.4335	-92.25
0.4338	-87.625
0.434	-93.8125
0.4343	-88.1875
0.4345	-88.5
0.4348	-85.6875
0.435	-88.0625
0.4353	-86.5625
0.4355	-88.5
0.4357	-89.4375
0.436	-93.3125
0.4362	-88.5
0.4365	-90.6875
0.4367	-95.25
0.437	-91.25
0.4372	-94.25
0.4375	-88.0625
0.4378	-88.625
0.438	-87.3125
0.4383	-90.375
0.4385	-90.25
0.4388	-86.6875
0.439	-85.6875
0.4393	-90
0.4395	-86.125
0.4398	-80.125
0.44	-81.375
0.4403	-82.5625
0.4405	-80.1875
0.4408	-86.125
0.441	-85.9375
0.4413	-87.3125
0.4415	-81.75
0.4418	-82.125
0.442	-83.5
0.4423	-80.3125
0.4425	-83.9375
0.4428	-84.0625
0.443	-86.375
0.4433	-85
0.4435	-78.0625
0.4438	-84.5
0.444	-79.625
0.4443	-85.875
0.4445	-87.6875
0.4448	-86.5
0.445	-88.4375
0.4453	-84.5625
0.4455	-85.4375
0.4458	-89.4375
0.446	-88.0625
0.4463	-93.375
0.4465	-89
0.4468	-89
0.447	-88.75
0.4473	-90.625
0.4475	-86.6875
0.4478	-88
0.448	-93.1875
0.4483	-91.4375
0.4485	-87.9375
0.4488	-83.5625
0.449	-89.1875
0.4493	-89.25
0.4495	-82.3125
0.4498	-96.5625
0.45	-88.875
0.4502	-90.875
0.4505	-91.1875
0.4508	-86.1875
0.451	-83.5
0.4513	-83.8125
0.4515	-90.1875
0.4518	-84.8125
0.452	-89.8125
0.4523	-86.0625
0.4525	-89.25
0.4528	-93.6875
0.453	-83.125
0.4533	-90.8125
0.4535	-95.1875
0.4538	-91.75
0.454	-90.5625
0.4543	-83.8125
0.4545	-84
0.4548	-86.875
0.455	-83.625
0.4553	-90.9375
0.4555	-90.0625
0.4558	-85
0.456	-88.8125
0.4563	-91.9375
0.4565	-85.125
0.4568	-85.5
0.457	-89.9375
0.4573	-86.625
0.4575	-89.9375
0.4578	-87.8125
0.458	-87.125
0.4582	-88.875
0.4585	-82.8125
0.4588	-92.25
0.459	-87.5625
0.4593	-85.9375
0.4595	-87.875
0.4598	-85.4375
0.46	-86
0.4603	-84.625
0.4605	-85
0.4608	-89.125
0.461	-85.5
0.4613	-81.75
0.4615	-91.3125
0.4618	-89.1875
0.462	-87.5625
0.4622	-91.3125
0.4625	-88.5625
0.4627	-89.6875
0.463	-88.25
0.4633	-94.375
0.4635	-90.9375
0.4638	-86.5
0.464	-96.125
0.4643	-89.625
0.4645	-91.4375
0.4648	-88.3125
0.465	-86.4375
0.4653	-89.6875
0.4655	-87.0625
0.4658	-86.625
0.466	-86.9375
0.4662	-88.25
0.4665	-85.5625
0.4667	-89.3125
0.467	-91.5
0.4672	-87.6875
0.4675	-84.6875
0.4678	-88.0625
0.468	-87.9375
0.4683	-85.625
0.4685	-86.75
0.4688	-86.3125
0.469	-80.0625
0.4693	-86.625
0.4695	-88.3125
0.4698	-88.875
0.47	-85.5
0.4702	-90.9375
0.4705	-90.5625
0.4707	-90.75
0.471	-86.8125
0.4713	-90.875
0.4715	-89.25
0.4718	-90.5625
0.472	-90.6875
0.4723	-89.625
0.4725	-89.8125
0.4728	-92
0.473	-87.125
0.4733	-90.1875
0.4735	-96.1875
0.4738	-86.625
0.474	-90.0625
0.4742	-86.1875
0.4745	-82
0.4747	-87.625
0.475	-87.875
0.4752	-89.75
0.4755	-94.25
0.4758	-90.875
0.476	-87.5625
0.4763	-84.625
0.4765	-87
0.4768	-79.25
0.477	-82.0625
0.4773	-88.125
0.4775	-91.125
0.4778	-94.9375
0.478	-84.4375
0.4782	-86.4375
0.4785	-86.0625
0.4787	-87.4375
0.479	-89.9375
0.4792	-85.6875
0.4795	-86.3125
0.4797	-87.9375
0.48	-91.875
0.4803	-83.8125
0.4805	-91.8125
0.4808	-87.125
0.481	-94.5625
0.4813	-91.0625
0.4815	-89.25
0.4818	-87.5625
0.482	-84.6875
0.4822	-91.1875
0.4825	-86.375
0.4827	-90.75
0.483	-89.3125
0.4832	-87.0625
0.4835	-83.125
0.4838	-85.875
0.484	-84.3125
0.4843	-83.0625
0.4845	-86.3125
0.4848	-91.4375
0.485	-86.8125
0.4853	-80.9375
0.4855	-85.4375
0.4858	-88.0625
0.486	-89.1875
0.4862	-92.875
0.4865	-82.625
0.4867	-86.75
0.487	-93.5625
0.4873	-90.4375
0.4875	-92
0.4878	-89.4375
0.488	-87.5
0.4883	-89.4375
0.4885	-86.625
0.4888	-83.5
0.489	-88.125
0.4893	-86.5
0.4895	-84.625
0.4898	-89.75
0.49	-92.375
0.4902	-85.875
0.4905	-85.75
0.4907	-91.6875
0.491	-84.875
0.4912	-86.875
0.4915	-87.4375
0.4918	-84.75
0.492	-87
0.4923	-83.875
0.4925	-90.1875
0.4928	-87.375
0.493	-87.1875
0.4933	-93.8125
0.4935	-93.1875
0.4938	-85.375
0.494	-85.4375
0.4942	-87.375
0.4945	-88.875
0.4947	-87.5
0.495	-89.875
0.4952	-96.25
0.4955	-86.1875
0.4957	-85.875
0.496	-86.4375
0.4963	-87.125
0.4965	-87.9375
0.4968	-93.75
0.497	-87.625
0.4973	-88.25
0.4975	-90.0625
0.4978	-87.625
0.498	-87.3125
0.4982	-86.4375
0.4985	-87.6875
0.4987	-93.9375
0.499	-89.4375
0.4992	-86.625
[truncated: 498,003+ more rows]
[truncated: 9 more columns]

## Sheet: Figure 4
Additional EM information				Figure 4 c						Figure 4 d							Figure 4 e						Figure 4 f						Figure 4 g						Figure 4 h						Figure 4 k						Figure 4 l
				optoSynC			Fig 4c Statistics				optoSynC			Fig 4d Statistics			optoSynC			Fig 4e Statistics			optoSynC			Fig 4f Statistics			optoSynC			Fig 4g Statistics			optoSynC			Fig 4h Statistics			sng-1(ok234)							sng-1(ok234)
	optoSynC			-light	+light					Bin Center (nm)	-light	+light					-light	+light					-light	+light					-light	+light					-light	+light					-light	+light					Bin Center (nm)	-light	+light
	-light	+light		nearest distances (nm)	nearest distances (nm)		Mann Whitney test				Relative frequency (%)	Relative frequency (%)		Kolmogorov-Smirnov test			nearest distances per section (nm)	nearest distances per section (nm)		Mann Whitney test			nearest distances per synapse (nm)	nearest distances per synapse (nm)		Unpaired t test			plasma membrane length (nm)	plasma membrane length (nm)		Mann Whitney test			dense projection length (nm)	dense projection length (nm)		Mann Whitney test			nearest distances (nm)	nearest distances (nm)		Mann Whitney test				Relative frequency (%)	Relative frequency (%)
number of animals	2	2		23.7501	26.2851		P value	<0,001		0	0	1.221		P value	<0,001		39.1255	41.6763		P value	<0,001		44.0709	39.046		P value	<0,001		1190.41	1879		P value	0.47		100.152	91.3526		P value	0.33		86.8254	23.5401		P value	0.94		0	0	0
number of sections	88	43		22.9393	170.898		Exact or approximate P value?	Approximate		20	47.6578	58.8523		Exact or approximate P value?	Approximate		40.1076	34.9641		Exact or approximate P value?	Exact		55.2574	33.5875		P value summary	***		1243.04	1699.71		Exact or approximate P value?	Exact		248.415	134.872		Exact or approximate P value?	Exact		37.8049	76.0873		Exact or approximate P value?	Approximate		20	33.0976	31.6508
number of synapses	30	12		21.1532	40.8087		P value summary	***		40	74.4739	80.5861		P value summary	***		39.3979	38.2273		P value summary	***		59.3191	32.6699		Significantly different (P < 0.05)?	Yes		1307.53	1574.23		P value summary	ns		119.166	189.248		P value summary	ns		64.9122	89.8299		P value summary	ns		40	63.6492	64.1201
				31.6388	22.9024		Significantly different (P < 0.05)?	Yes		60	85.2682	89.011		Significantly different (P < 0.05)?	Yes		56.1987	43.5416		Significantly different (P < 0.05)?	Yes		59.0636	37.4499		One- or two-tailed P value?	Two-tailed		1329.69	1511.1		Significantly different (P < 0.05)?	No		151.369	125.624		Significantly different (P < 0.05)?	No		22.8962	28.9633		Significantly different (P < 0.05)?	No		60	78.0764	78.0355
				28.0193	40.0549		One- or two-tailed P value?	Two-tailed		80	90.0204	93.1624		Kolmogorov-Smirnov D	0.1385		38.6425	31.2454		One- or two-tailed P value?	Two-tailed		52.0663	39.4322		t, df	t=7,106, df=40		1310.76	1761.07		One- or two-tailed P value?	Two-tailed		86.3949	117.813		One- or two-tailed P value?	Two-tailed		35.0492	42.2224		One- or two-tailed P value?	Two-tailed		80	84.1584	86.7667
	sng-1(ok234)			24.6745	57.5483		Sum of ranks in column A,B	1787387 , 840391		100	92.9396	95.3602					33.597	30.8171		Sum of ranks in column A,B	6613 , 2033		55.5997	40.1815					1517.76	1741.38		Sum of ranks in column A,B	5660 , 2986		147.913	142.856		Sum of ranks in column A,B	5608 , 3038		33.7112	22.3187		Sum of ranks in column A,B	509995 , 527526		100	89.8161	89.9045
	-light	+light		39.1434	45.1202		Mann-Whitney U	504601		120	94.5689	96.2149					52.8857	36.6035		Mann-Whitney U	1087		51.7718	42.4826		How big is the difference?			1540.57	1630.27		Mann-Whitney U	1744		156.567	234.937		Mann-Whitney U	1692		23.6443	28.9633		Mann-Whitney U	258515		120	93.2107	92.2237
number of animals	2	2		30.2755	85.0358					140	95.9946	97.3138					45.8243	34.4977					57.8072	39.7453		Mean of column A	49.03		1578.05	1654.31					91.3151	170.2					41.0884	37.0688					140	94.6252	94.1337
number of sections	41	50		26.3625	29.9362		Difference between medians			160	97.2166	98.1685					51.1073	36.8206		Difference between medians			53.7845	34.142		Mean of column B	38.08		1574.63	1556.1		Difference between medians			143.54	146.195		Difference between medians			63.1397	68.1694		Difference between medians			160	95.7567	95.6344
number of synapses	9	14		20.5946	43.3627		Median of column A	31,01, n=1473		180	97.6918	98.9011					51.2777	33.1695		Median of column A	47,10, n=88		51.4673	33.9294		Difference between means (B - A) ± SEM	-10,95 ± 1,541		1598.53	1546.95		Median of column A	1415, n=88		162.596	189.215		Median of column A	124,3, n=88		49.9271	52.0316		Median of column A	38,54, n=707		180	96.8883	96.0437
				23.7244	25.0117		Median of column B	26,55, n=819		200	98.5743	99.2674					61.7393	26.5399		Median of column B	37,20, n=43		46.2979	40.804		95% confidence interval	-14,06 to -7,834		1146.23	906.5		Median of column B	1490, n=43		128.782	110.57		Median of column B	130,8, n=43		25.2894	24.2524		Median of column B	38,31, n=733		200	97.454	96.5894
				17.7579	18.136		Difference: Actual	-4.468		220	99.1853	99.3895					32.0198	28.8036		Difference: Actual	-9.905		46.8213	43.5031		R squared (eta squared)	0.558		790.718	944.898		Difference: Actual	75.52		98.1436	112.775		Difference: Actual	6.553		87.1922	50.6258		Difference: Actual	-0.238		220	98.3027	97.4079
				59.2474	14.6114		Difference: Hodges-Lehmann	-3.991		240	99.4569	99.6337					70.3643	65.5137		Difference: Hodges-Lehmann	-8.308		49.5322						1160.48	1172.96		Difference: Hodges-Lehmann	43.99		132.827	113.544		Difference: Hodges-Lehmann	7.494		26.4399	45.4295		Difference: Hodges-Lehmann	-0.06668		240	99.0099	98.2265
				19.4458	23.4094		95.00% CI of difference	-5,203 to -2,795		260	99.5248	99.7558					30.7122	26.1395					46.4225			F test to compare variances			864.668	908.809					126.31	150.778					29.445	23.9209					260	99.5757	98.7722
				37.5825	26.5757		Exact or approximate CI?	Approximate		280	99.5927	99.7558					36.9993	48.6321					48.2686			F, DFn, Dfd	1,696, 29, 11		880.04	1137.86					136.358	86.2504					58.6376	22.1463					280	99.8586	99.045
				33.9115	20.2541					300	99.7284	99.7558					41.3343	44.9411					45.845			P value	0.36		908.141	1159.25					149.679	102.953					246.054	31.49					300	99.8586	99.4543
				168.612	21.1357					320	99.8642	99.7558					43.6189	34.796					41.8557			P value summary	ns		877.489	1126.22					122.169	92.3791					48.9202	20.6167					320	100	99.8636
				19.0874	23.4402					340	99.8642	99.7558					50.254	84.176					44.7027			Significantly different (P < 0.05)?	No		870.977	1129.6					150.52	126.245					48.8766	51.7694					340	100	99.8636
				54.5182	41.8844					360	99.9321	99.7558					102.985	102.248					43.3636						1280.77	1140.96					326.66	163.879					60.2667	45.7256					360	100	99.8636
				75.3217	30.0435					380	99.9321	99.7558					55.2258	54.7349					43.2611			Data analyzed			1460.51	2147.8					76.5738	140.857					90.9882	99.6038					380	100	99.8636
				32.417	44.9604					400	99.9321	99.7558					49.2768	41.1486					47.7764			Sample size, column A	30		1363.29	2216.94					112.07	119.641					118.683	49.342					400	100	99.8636
				25.8174	129.06					420	99.9321	99.8779					32.1368	31.453					45.3562			Sample size, column B	12		1478.7	2259.69					103.931	161.694					146.112	243.825					420	100	99.8636
				37.9165	86.6278					440	100	99.8779					49.0127	60.5932					48.9315						1367.58	1486.98					246.514	116.313					316.98	33.535					440	100	100
				25.2048	11.835					460	100	99.8779					44.8489	53.8852					47.8456						1414.82	1440.18					77.6423	114.736					19.7983	26.5854					460	100	100
				19.1427	22.113					480	100	99.8779					47.4077	32.5406					45.4351						1779.7	1414.33					176.509	112.848					41.8578	22.9615					480	100	100
				31.1843	25.7953					500	100	99.8779					48.7214	39.079					49.9677						1739.89	1475.87					98.6062	130.83					47.729	22.8926					500	100	100
				28.7253	20.751					520	100	99.8779					45.9797	29.9449					47.5456						1697.43	1453.53					149.642	148.889					68.7411	30.1326					520	100	100
				22.2176	19.6328					540	100	99.8779					54.0635	32.5292					47.2325						1704.66	1225.47					142.257	93.6447					67.8241	37.7613					540	100	100
				32.2249	41.3828					560	100	100					46.5344	24.4153					43.8769						1744.43	1189.48					82.2838	130.555					93.9501	30.1506					560	100	100
				28.462	34.3719					580	100	100					59.7032	32.9926					50.3022						1781.31	1185.3					103.326	123.795					191.316	56.3177
				20.5005	28.4672												42.5367	27.2578											1821.37	1156.03					101.831	137.161					97.5514	58.5077
				42.3838	35.0657												47.2137	36.0095											1511.73	1156.13					93.6951	125.237					34.8046	45.1719
				85.0444	23.8781												42.0791	28.5484											1529.33	1154.11					85.13	74.6794					166.568	20.315
				23.8405	14.5347												49.1259	31.4045											1536.29	1158.06					131.805	81.4009					135.541	38.5872
				54.7392	23.2788												49.4231	45.2801											1710.88	1490.05					134.909	158.009					59.8778	58.9743
				24.8667	29.4537												39.6105	45.6034											1815.91	1557.35					331.219	199.17					86.3969	53.9192
				20.8942	10.8952												51.2649	46.0816											1842.92	1548.03					168.166	165.324					16.4026	44.0036
				20.0552	26.102												39.1083	41.8393											1993.02	1511.54					184.984	132.461					48.3113	136.59
				24.0934	15.9124												77.4558	37.1984											1998.6	1570.3					189.602	158.317					25.6647	74.2473
				31.5389	16.4837												52.3677	41.4777											1314.8	1569.56					113.073	160.238					24.8764	30.961
				33.3654	20.9102												47.1131	43.4949											1302.04	1615.38					146.92	128.674					22.6116	28.6346
				20.8637	43.7091												57.5093	51.9817											1333.38	2117.96					142.549	147.751					38.9471	29.8204
				74.0525	27.8499												76.0399	58.6647											1365.94	2204.82					171.864	148.904					50.0364	50.0228
				16.2121	10.8156												44.1213												1414.23						164.662						29.7909	30.9109
				31.1326	43.3914												65.2229												1445.22						152.452						63.2543	21.2065
				25.358	16.6407												71.5509												1435.13						152.523						31.2501	44.7214
				22.6713	18.852												48.0544												993.078						106.955						95.8002	27.0313
				27.4887	52.8952												83.863												1036.73						132.787						56.2155	44.4949
				36.8801	13.3392												48.2258												1310.83						179.715						20.941	81.5183
				44.4101	47.2993												56.291												1224.85						122.243						112.384	20.6265
				33.0738	116.645												35.8587												1388.3						84.9624						127.392	37.7673
				30.8466	12.8849												35.6759												1369.87						107.828						223.494	41.1889
				22.4406	24.9965												29.1562												1345.6						111.552						48.0426	48.3642
				19.2826	17.5318												45.979												1327.19						86.7594						25.3398	31.5136
				30.739	19.5436												46.557												1346.8						95.7347						197.881	29.4528
				23.6719	52.962												48.611												1273.8						111.671						20.7045	41.4349
				31.7245	21.3788												37.7352												1236.89						96.7083						64.004	22.2891
				38.6841	62.1988												36.3491												1098.23						99.4816						48.3584	35.556
				36.8984	24.742												40.944												1113.8						95.6674						83.2869	29.061
				92.3788	140.252												46.2895												1082.41						109.498						34.5051	42.6312
				52.3287	79.02												29.5921												1440.35						111.658						66.7292	39.6879
				39.0138	22.1255												56.8545												1697.37						130.351						139.967	50.673
				19.9584	24.3854												52.0637												1413.69						82.7614						55.2412	217.002
				228.635	50.9311												67.2957												1630.83						151.837						28.3145	86.3807
				28.3785	15.1113												42.6857												1425.03						81.1671						33.7888	215.181
				53.2092	21.4585												49.3596												1471.48						113.875						34.1476	35.986
				23.3516	20.7623												31.8394												1465.02						170.247						51.225	29.9751
				32.7491	31.4158												58.5579												1434.38						91.9399						206.383	41.1506
				25.4643	8.89687												38.9406												1378.88						86.2202						26.4414	30.065
				31.9702	40.1323												68.6423												1370.93						150.401						36.5778	28.0118
				43.9725	158.386												44.2503												1314.27						100.138						35.967	63.1474
				31.6291	20.1647												56.3689												1285.03						135.997						99.9486	145.615
				70.0625	25.3972												45.3236												1547.3						80.1456						40.6727	29.1108
				25.0163	59.3501												38.5347												1549.75						218.103						24.0711	38.8694
				27.8484	21.3692												66.6878												1419.04						140.512						95.1289	35.4475
				35.7772	14.5309												56.8626												1409.33						148.677						29.6406	85.4031
				55.0531	58.1165												45.7452												1393.05						209.381						41.9888	22.7688
				66.3996	89.6973												41.7235												1354.69						211.139						26.3677	32.3485
				47.6644	89.9521												37.937												1330.76						105.276						35.7239	50.9392
				20.0161	32.3935												44.6242												1435.95						70.6578						62.5947	29.9036
				29.2328	16.5533												58.747												1485.21						233.247						104.404	42.0152
				71.8087	23.5851												41.9164												1476.8						93.6742						130.787	50.4059
				32.3268	34.2422												48.7851												1495.57						82.8629						25.2976	37.8143
				30.3555	42.1948												42.9997												1464.67						61.3658						20.7824	31.8961
				28.4475	20.8685												51.4079												1891.9						212.711						34.5051	34.8744
				68.3967	26.3739												32.5833												1863.12						194.014						29.4016	35.199
				35.7399	8.27597												62.9849												2139.53						106.978						25.4947	68.3262
				188.239	82.1093												47.0937												2088.34						112.107						107.111	148.106
				274.038	14.1726																																				167.55	233.653
				31.4475	62.0816																																				52.4941	20.0085
				18.3845	25.472																																				30.2173	17.1844
				16.7727	111.214																																				24.8057	24.4109
				21.9243	21.984																																				27.345	31.006
				18.9134	16.9939																																				57.6011	91.9325
				23.0647	19.09																																				29.1191	25.1658
				20.95	35.5481																																				29.6919	29.7932
				19.5673	25.3585																																				19.0415	33.8207
				36.9876	18.2193																																				31.2628	57.8684
				40.592	42.3019																																				43.2048	69.342
				31.5657	33.164																																				24.9712	148.978
				24.8255	102.607																																				76.5535	39.5708
				32.2623	31.1609																																				45.4022	60.5621
				61.9386	36.4671																																				52.1905	33.2505
				49.3049	83.7315																																				73.0642	34.5961
				82.0725	32.977																																				52.6903	56.3673
				131.063	32.637																																				75.8436	194.292
				57.0965	32.3391																																				32.8452	31.4234
				43.1453	27.7333																																				67.9769	439.807
				223.567	25.3092																																				27.558	29.6403
				45.8108	14.2074																																				32.0779	97.4744
				45.4091	29.8058																																				24.7235	20.2591
				18.9471	17.9989																																				26.4071	42.9787
				39.1214	16.2687																																				23.0787	45.8086
				39.2401	20.0595																																				22.1988	29.5144
				131.259	27.2756																																				25.8498	62.731
				43.3061	34.2615																																				65.7877	168.61
				21.2191	46.1373																																				31.2507	48.8124
				26.8776	28.8283																																				98.0827	23.9292
				26.5188	26.123																																				188.019	66.5579
				27.4759	32.5252																																				71.3664	25.5155
				87.2009	106.433																																				36.1611	153.779
				14.6794	14.2063																																				33.032	21.8059
				24.0798	12.3518																																				20.2369	48.2003
				27.6463	42.4145																																				24.6316	112.274
				17.032	130.771																																				19.6106	116.547
				21.9824	19.3039																																				24.531	35.3201
				47.3256	24.7887																																				48.8333	30.5623
				24.8778	14.0582																																				61.3254	26.1473
				39.7196	22.9299																																				64.2524	19.6625
				23.6195	53.5979																																				28.4701	73.6555
				29.3654	15.623																																				22.7261	32.9637
				94.9578	18.5149																																				42.7813	92.6795
				156.992	14.3652																																				56.6477	59.4674
				194.015	22.1396																																				24.7556	92.8268
				181.245	22.5038																																				50.2579	43.0584
				37.4465	18.0911																																				21.5535	53.1647
				26.001	42.7067																																				61.948	52.3042
				94.168	21.6953																																				52.4838	61.9279
				12.7508	18.2894																																				30.8302	53.3475
				39.2813	21.5807																																				55.0261	30.5113
				43.1736	72.3918																																				264.424	31.3259
				24.9749	20.3948																																				24.1788	244.693
				35.6103	25.6126																																				45.4938	23.6247
				39.3225	33.6873																																				23.536	33.8043
				22.254	65.323																																				26.9198	96.8217
				52.7372	32.4427																																				23.2306	26.9858
				23.5579	26.1365																																				28.3903	40.4999
				19.1909	27.1812																																				20.2623	44.1397
				12.7841	19.8823																																				31.6342	122.682
				26.3377	77.7338																																				45.04	30.6266
				57.2818	23.874																																				29.9101	90.3294
				27.2298	41.7802																																				25.6968	67.2601
				143.74	15.5191																																				30.8091	86.8252
				329.194	20.8753																																				60.9124	48.6952
				22.2618	63.4934																																				38.4446	48.02
				18.5	43.6267																																				27.8668	55.9503
				34.5216	20.5189																																				34.768	285.215
				19.6141	11.625																																				45.7203	26.7817
				27.6203	19.183																																				59.1231	29.7643
				21.8721	22.1498																																				33.9607	23.7206
				36.8771	31.8229																																				153.674	21.6763
				45.1343	19.7313																																				69.7002	78.2967
				21.3425	41.1468																																				43.8126	26.8084
				15.1197	18.9105																																				74.6806	44.1042
				21.56	31.8908																																				28.9992	103.699
				99.2335	20.8125																																				28.7278	44.9116
				20.8504	55.3546																																				80.7571	235.136
				19.0435	23.2225																																				27.5377	22.5165
				22.1448	32.5637																																				68.0199	40.8842
				26.8878	13.1241																																				75.5682	76.1303
				32.8736	19.5615																																				27.6105	41.2762
				34.6562	15.3664																																				212.051	81.578
				40.5454	11.8213																																				29.3828	301.246
				365.148	5.3975																																				190.693	41.7655
				22.4526	28.5567																																				24.9826	72.8426
				16.9086	33.6988																																				85.8091	143.69
				16.502	74.6204																																				23.654	80.1797
				36.4687	38.8341																																				33.152	25.1689
				28.1555	15.9331																																				109.979	65.1551
				33.894	18.7097																																				31.9292	72.6663
				26.4307	19.0435																																				32.7618	60.7978
				21.8346	27.3351																																				40.8038	60.9577
				38.3736	26.6234																																				23.0402	53.946
				39.9498	57.3496																																				52.1978	68.872
				26.8499	23.1571																																				30.9933	40.7558
				18.7538	15.5763																																				62.4107	28.7152
				34.5281	33.3802																																				30.5734	28.7827
				195.224	57.3169																																				66.482	37.1564
				80.5729	20.1896																																				26.5964	103.351
				56.6228	37.2426																																				27.1483	21.5506
				153.401	18.0478																																				33.807	31.2646
				39.1472	39.1684																																				49.6524	35.9166
				32.0532	42.8756																																				21.2182	38.7904
				55.4406	94.0629																																				96.7112	17.7826
				103.267	14.3742																																				57.2278	29.4878
				32.0646	17.2757																																				23.7379	39.9542
				23.6761	27.7782																																				151.945	45.5045
				135.084	16.7813																																				123.029	217.853
				21.9303	33.3608																																				33.7646	55.2582
				19.626	16.0725																																				28.2325	71.8948
				30.4011	21.3672																																				18.9022	31.2315
				31.4012	14.1055																																				59.5581	30.1073
				153.585	13.93																																				26.2397	70.1595
				107.886	28.6171																																				22.4845	32.776
				27.7967	62.829																																				21.4965	23.5287
				52.3591	49.4731																																				39.6589	51.8315
				42.9592	12.4106																																				22.091	33.0596
				91.4679	223.719																																				65.6163	44.3482
				26.8083	18.1714																																				42.0077	32.0681
				52.5837	21.2854																																				115.345	37.7884
				63.6911	25.3279																																				274.782	130.178
				53.6128	69.6374																																				29.3687	74.9094
				100.384	12.7606																																				86.2578	42.9274
				21.5135	18.8353																																				31.9735	37.717
				148.903	21.6059																																				91.9469	38.5117
				19.7792	66.5739																																				37.0752	26.8571
				35.1004	15.5872																																				25.8716	76.5626
				24.2878	135.389																																				45.1888	78.5345
				20.2375	20.7484																																				32.0141	26.5009
				23.3695	19.7165																																				29.0256	80.9596
				35.2074	42.5477																																				31.9786	70.6125
				83.0721	27.0462																																				94.0262	41.2536
				23.7176	59.8529																																				124.788	25.0845
				26.537	46.3057																																				23.5949	66.9206
				34.6817	15.7732																																				38.5452	30.5293
				30.8555	15.8833																																				38.543	61.7777
				23.8405	23.9482																																				21.1135	102.532
				66.8953	13.6842																																				43.7962	95.6946
				21.2029	9.35849																																				23.0083	30.9319
				25.3919	10.9743																																				37.7877	34.9914
				14.2746	22.0702																																				34.2685	86.6925
				40.5798	22.2214																																				24.7062	123.761
				20.0084	22.4731																																				33.239	303.142
				35.7389	37.9754																																				24.7514	47.3044
				40.2465	15.016																																				25.4343	37.4483
				19.1086	14.2707																																				24.2728	28.3101
				25.4334	21.5964																																				18.5216	30.7801
				23.029	32.7875																																				32.2482	58.9556
				48.0495	24.1721																																				23.7312	119.652
				66.8751	20.8462																																				47.357	31.6445
				137.275	39.7297																																				45.3801	35.8762
				29.647	46.0805																																				74.6245	48.8384
				18.6217	43.0092																																				54.8277	83.6311
				42.2375	168.656																																				134.595	105.406
				17.0006	15.4557																																				44.516	33.1557
				36.2416	34.5266																																				114.175	25.8563
				15.4119	23.2588																																				26.9897	29.6743
				30.4427	25.4023																																				151.463	73.0561
				25.8239	20.3174																																				20.7612	25.6149
				72.2418	98.2379																																				38.125	31.2691
				26.5303	11.3156																																				27.7931	84.2543
				165.609	43.0785																																				55.4815	33.4143
				29.8188	54.7598																																				54.1569	47.1535
				27.1672	41.9579																																				91.7728	72.5645
				63.1738	24.3831																																				31.8858	53.5897
				32.7375	18.682																																				35.5213	225.204
				98.3726	17.4862																																				26.0691	39.0901
				149.464	70.0521																																				30.2228	27.2627
				38.3206	21.2299																																				34.3267	41.9222
				121.171	24.9544																																				36.47	59.3881
				25.8365	39.5841																																				34.4726	76.203
				42.9166	20.3412																																				30.5381	100.707
				16.8773	55.6922																																				26.8214	44.8577
				224.674	49.5867																																				28.3173	35.6193
				17.4772	62.93																																				26.9283	30.8121
				60.1087	26.2806																																				71.8933	19.6479
				18.444	16.3911																																				21.3203	36.91
				43.0605	46.6579																																				30.2342	142.612
				114.437	15.9329																																				35.124	212.172
				23.5595	14.9576																																				56.4234	19.2323
				54.5232	50.4796																																				58.0909	24.004
				25.9191	25.64																																				61.5445	23.7814
				24.0774	82.3893																																				29.1884	23.2557
				36.4498	79.819																																				28.261	20.7745
				41.0962	16.0205																																				28.9042	52.8444
				27.5604	11.858																																				28.4827	124.011
				19.5261	35.4419																																				41.3624	44.6197
				19.5817	24.2772																																				27.0835	91.4954
				20.5172	31.7062																																				28.0647	19.4362
				42.8717	30.1699																																				42.7142	26.4993
				23.0284	18.0703																																				55.9487	18.0031
				30.2798	25.1202																																				81.2067	22.2869
				27.5658	18.9469																																				34.9303	28.4673
				30.8055	60.0605																																				30.9364	31.0083
				26.1988	19.5463																																				20.304	103.017
				60.909	11.5929																																				216.614	26.1336
				23.6187	20.0629																																				24.7305	199.146
				26.7958	31.7235																																				40.3836	116.84
				25.3425	61.7812																																				41.9342	47.5077
				43.784	14.5326																																				55.4838	111.579
				26.9889	17.3929																																				263.658	18.2042
				130.403	30.601																																				38.3403	32.6861
				14.295	13.9515																																				44.4091	29.2561
				53.9225	40.5259																																				57.5909	41.8661
				35.7794	22.1978																																				70.571	30.6405
				23.6227	18.6465																																				47.9394	41.2104
				69.2582	40.4756																																				44.1799	68.0297
				244.884	16.5933																																				32.4969	65.4915
				14.626	32.4481																																				64.8182	30.795
				52.5075	55.2034																																				27.1362	47.3946
				51.3161	61.4745																																				28.0144	67.6877
				81.1209	40.6859																																				23.8563	71.8221
				34.7203	51.1761																																				22.7934	36.9691
				98.7792	27.774																																				27.5243	21.1249
				34.0302	29.0904																																				27.639	26.2734
				28.6657	52.8399																																				61.1182	29.3357
				48.239	9.48338																																				38.9832	36.7185
				13.5148	40.2591																																				149.597	34.5544
				25.8249	57.0954																																				45.9476	35.9739
				16.7197	31.6242																																				97.3849	35.9807
				47.3737	197.093																																				28.029	152.207
				129.362	187.569																																				50.6584	36.1368
				36.0304	58.172																																				38.6197	187.714
				32.0892	16.8615																																				62.8634	32.2401
				186.682	18.0241																																				36.8639	34.2234
				32.8843	23.0054																																				64.3024	38.4958
				29.1571	33.5294																																				22.7234	18.1339
				29.5105	25.318																																				35.6712	50.9047
				22.3027	16.4674																																				97.6623	158.014
				19.2322	17.7379																																				31.7045	43.3121
				145.017	23.236																																				28.7262	95.0631
				30.4995	26.5467																																				26.8063	21.3196
				70.3105	24.3257																																				26.7782	81.4388
				25.933	92.3051																																				68.4647	51.2206
				46.8883	45.3473																																				22.9456	24.604
				40.6999	22.6904																																				80.2533	29.1937
				18.0982	86.3415																																				28.8316	29.9087
				33.7747	68.264																																				42.2526	46.3484
				24.335	25.3841																																				17.5894	30.1449
				27.1955	36.0953																																				37.9958	35.8472
				23.3388	36.637																																				37.5537	26.6554
				16.7969	92.9744																																				29.5879	27.9675
				20.6342	25.2171																																				34.5174	29.1162
				29.781	49.0867																																				40.4613	45.2016
				70.2319	39.6213																																				23.4433	49.9921
				79.3687	17.5687																																				25.0396	54.8211
				25.651	18.5849																																				65.5321	53.8888
				31.4509	108.241																																				142.982	43.8596
				18.9926	32.3519																																				60.0284	29.1165
				16.6143	14.1427																																				38.7035	37.0094
				59.5506	29.2341																																				270.565	129.876
				50.3901	80.2275																																				24.5813	56.3027
				31.9767	15.5392																																				30.7262	250.426
				201.475	29.949																																				27.0679	52.9069
				91.7847	56.8914																																				42.9525	24.4162
				55.574	34.6917																																				26.6127	38.9422
				68.5474	27.5417																																				33.0753	36.3778
				52.6915	27.3911																																				27.4712	84.9356
				41.8774	60.2863																																				28.6563	156.841
				25.026	86.9336																																				104.899	91.7855
				25.5269	67.4507																																				69.9631	30.8438
				40.6343	55.1733																																				36.3017	64.2048
				51.2282	151.036																																				59.6476	153.375
				36.6797	113.828																																				34.0579	60.417
				18.475	90.6688																																				63.0266	111.542
				23.2787	16.7977																																				43.481	38.1848
				51.637	18.5119																																				39.3766	56.9261
				60.7325	29.2097																																				23.3014	34.3979
				36.6798	36.9742																																				28.1703	32.6583
				61.8302	17.7813																																				26.6009	37.4516
				240.287	24.7841																																				20.2757	56.2646
				21.6762	32.8179																																				20.3783	142.535
				13.5515	26.0165																																				22.6605	81.3578
				35.9566	31.3552																																				41.7253	34.3452
				25.1121	22.6308																																				41.9768	136.785
				23.1858	21.24																																				111.723	38.8185
				24.5886	10.3033																																				26.4105	26.548
				28.3742	19.1124																																				35.9071	23.678
				19.2296	37.3046																																				37.509	31.743
				24.2601	35.9278																																				40.7866	85.1871
				74.4128	19.2464																																				29.236	94.2056
				188.693	67.6106																																				23.4505	38.5962
				306.658	60.458																																				31.6849	28.0757
				51.516	29.9397																																				31.424	28.593
				31.5475	24.9258																																				26.0473	84.1867
				31.1438	73.0273																																				38.7669	35.4863
				25.1151	29.727																																				29.4934	100.145
				64.4839	33.6237																																				32.8385	86.4108
				105.114	89.9599																																				22.3138	30.1891
				27.6023	32.0061																																				28.5618	87.8915
				44.2932	114.429																																				50.5027	126.167
				22.3639	46.9707																																				47.7136	27.8958
				40.5632	19.0537																																				118.507	39.4739
				113.469	98.7932																																				30.9075	35.6602
				87.2764	24.5049																																				83.8834	41.3844
				17.6584	26.6543																																				42.145	26.1208
				31.3109	15.0744																																				34.5441	82.5881
				54.086	28.7591																																				30.9124	43.7811
				41.6767	63.1325																																				25.6511	28.6502
				65.2168	20.705																																				27.4067	60.7639
				28.2723	29.453																																				26.3228	33.5813
				18.7332	54.0331																																				43.5553	194.435
				29.242	36.1988																																				26.0311	27.3045
				41.0469	56.1714																																				18.6406	25.6956
				26.7384	35.0825																																				25.4616	62.5155
				27.931	20.3438																																				74.1641	25.6938
				27.3641	259.977																																				74.8764	53.3315
				20.5417	562.972																																				81.8042	30.2338
				50.8095	17.8159																																				38.1444	56.7374
				65.1874	28.5942																																				44.2702	32.2194
				15.098	24.8281																																				35.3899	215.346
				28.1629	17.9777																																				47.6253	24.1409
				25.7265	22.9008																																				22.9663	23.0302
				33.6376	24.7019																																				41.926	25.6149
				21.9057	20.6175																																				66.6024	20.6922
				29.7204	38.8191																																				33.6339	21.8487
				26.8364	73.9818																																				40.2683	22.1151
				21.6398	57.6853																																				25.8441	25.5744
				34.1385	33.0074																																				27.8834	20.571
				34.6372	44.7877																																				79.9832	18.2035
				20.943	32.1477																																				19.7149	45.3028
				27.8677	46.8786																																				30.8094	54.957
				23.2398	26.256																																				51.811	87.0776
				82.3561	21.346																																				19.199	71.9054
				30.098	17.0502																																				57.9905	157.015
				23.35	22.0387																																				29.7526	20.3143
				68.089	21.1793																																				28.5278	31.7036
				66.2534	19.6627																																				47.0298	47.395
				67.8973	25.6182																																				26.947	145.576
				190.462	33.3075																																				59.8253	57.9929
				19.6772	16.4182																																				115.885	58.5703
				32.0947	39.6267																																				88.7697	64.8455
				115.196	24.8688																																				106.974	59.0516
				42.9348	15.1937																																				36.3356	35.9895
				20.0069	35.6174																																				59.4226	68.0948
				20.7497	23.3541																																				56.2776	192.526
				41.5894	33.7274																																				29.295	33.714
				26.1848	78.1408																																				68.5171	71.6201
				30.7275	23.049																																				42.584	92.1826
				25.8052	21.2012																																				93.2675	22.8988
				33.467	26.6065																																				27.5647	63.5082
				74.1321	21.8667																																				82.9636	26.3703
				85.1584	24.9977																																				49.1799	29.3186
				32.5577	94.6391																																				127.43	25.7277
				21.0196	20.7803																																				246.146	25.9542
				53.7541	21.6278																																				76.5618	27.14
				28.6843	29.1773																																				147.415	19.2985
				21.5885	47.0751																																				35.0996	47.9193
				25.3367	32.7409																																				33.0263	30.332
				30.8774	426.33																																				84.9173	21.8209
				20.0253	21.063																																				22.6508	19.8113
				30.7099	21.0851																																				20.9348	66.3807
				66.5801	25.6108																																				20.0501	48.2888
				126.706	24.6628																																				22.7699	22.7567
				62.8492	27.9658																																				17.8371	25.2044
				47.2296	21.6105																																				78.8811	32.4164
				23.3689	23.3939																																				23.4822	28.3805
				52.6004	26.4306																																				103.27	38.1097
				29.9193	21.5114																																				94.1107	30.0152
				17.7215	53.6925																																				31.9439	167.712
				26.1673	10.8413																																				25.6071	31.7907
				35.8675	20.0886																																				38.8704	25.2729
				52.4137	26.9973																																				23.137	21.8908
				46.2214	29.614																																				32.5723	23.6714
				20.8613	20.8406																																				21.8981	21.857
				15.2153	21.5302																																				96.7739	61.1406
				26.934	45.8837																																				98.7235	35.8397
				74.1603	44.8463																																				32.702	43.7487
				18.5901	23.9925																																				48.0761	69.4123
				25.8768	25.9429																																				57.3173	45.8147
				24.4717	85.5551																																				113.084	22.8588
				25.0043	27.8724																																				33.8776	45.8987
				25.0853	21.1494																																				24.5066	101.31
				28.6744	24.052																																				64.5967	27.8594
				22.445	23.5902																																				80.6817	23.7336
				29.845	21.0907																																				37.7235	22.8087
				23.52	22.108																																				30.015	55.2815
				64.0363	31.5022																																				61.8545	162.801
				47.7076	15.7179																																				35.9369	41.4532
				61.6426	15.6548																																				65.6397	59.8044
				30.2544	27.5213																																				40.7533	71.3838
				90.2551	39.933																																				107.637	54.3564
				157.481	33.0041																																				248.806	84.716
				23.625	25.8118																																				20.988	76.5177
				24.9118	21.7395																																				19.9095	53.6428
				38.3047	33.0374																																				27.5088	27.4609
				206.089	85.1624																																				28.5377	25.476
				16.4711	25.816																																				57.4053	24.9291
				197.079	58.0102																																				68.6691	25.6752
				67.4585	66.2383																																				34.1287	27.2682
				22.1642	28.4536																																				84.9837	33.5006
				26.9596	23.0396																																				18.0685	36.591
				31.5114	17.0999																																				62.602	21.1379
				34.205	32.648																																				112.849	28.2832
				46.1188	18.6248																																				36.9386	52.9214
				15.211	22.0629																																				22.6704	231.678
				33.0871	20.9389																																				19.0544	32.6258
				100.318	85.988																																				65.1222	21.7406
				26.8739	18.8231																																				107.928	29.802
				34.714	24.8642																																				174.455	21.0861
				63.4327	29.109																																				29.1049	24.6856
				31.7137	60.5453																																				59.2208	25.3391
				22.5204	42.6413																																				173.851	51.6393
				24.4279	28.4665																																				21.7932	26.0315
				60.2743	42.4788																																				96.3558	32.2234
				24.2381	13.2576																																				28.9901	29.3601
				91.3917	60.6638																																				29.0195	25.4708
				23.4214	20.3796																																				36.9263	21.1883
				21.1451	21.7378																																				88.5838	31.3587
				29.7047	49.1645																																				31.5795	20.1565
				34.9465	74.6442																																				19.0494	25.0885
				42.8138	234.546																																				19.4776	22.8812
				52.0173	182.28																																				47.8917	21.8761
				29.3393	39.2768																																				100.856	26.7176
				37.1025	26.4459																																				45.3042	23.6569
				35.9916	25.7911																																				39.1755	44.1499
				111.115	27.5822																																				141.85	43.741
				32.5878	25.2834																																				213.313	19.2633
				41.9828	52.6891																																				99.6753	27.6024
				23.4572	27.0854																																				40.8593	48.9362
				58.3645	85.7049																																				47.3827	24.6678
				79.1527	25.0505																																				45.4305	26.3851
				21.2098	37.3827																																				129.488	67.7136
				64.5688	38.8796																																				141.987	31.8965
				315.844	18.04																																				30.0615	36.4781
				28.2541	142.901																																				19.7739	76.7397
				56.4738	29.787																																				30.0896	312.247
				46.6285	35.2009																																				24.0455	75.2753
				45.6157	20.3793																																				92.9848	31.5305
				26.4221	28.3																																				123.101	45.6309
				22.3334	32.3758																																				43.7738	39.4302
				29.3787	47.9681																																				44.4974	40.1396
				35.9431	21.0248																																				27.2851	27.1304
				38.6537	28.6464																																				99.8227	56.2345
				29.1435	19.1777																																				31.3795	41.183
				17.3776	62.5459																																				43.4811	170.649
				18.0397	37.6139																																				24.8341	119.366
				23.4273	16.5665																																				98.551	76.5294
				18.4149	35.1778																																				19.3221	242.907
				18.3526	24.8239																																				23.5087	141.765
				40.6355	56.8697																																				27.9805	293.776
				63.8611	18.5549																																				63.692	78.7576
				31.8178	27.2768																																				31.3941	29.9231
				28.4665	24.267																																				26.032	36.3678
				28.8058	21.1639																																				40.6604	72.2828
				25.6983	42.1889																																				176.561	35.3572
				23.7928	29.9804																																				45.3675	85.1527
				36.995	178.35																																				34.6538	28.6175
				47.4606	18.4837																																				124.449	37.3316
				28.2985	15.788																																				19.8358	32.3581
				51.2614	18.6163																																				59.7	26.9872
				36.6277	33.9015																																				36.0562	76.9197
				47.7144	18.8972																																				22.2928	42.1605
				19.7771	11.9814																																				34.4894	95.4933
				25.5763	42.6091																																				31.8186	60.6431
				30.8566	39.3549																																				86.7076	35.1314
				16.8565	20.1766																																				81.237	34.4294
				41.7386	39.989																																				104.05	51.7615
				57.1215	24.3003																																				79.8421	148.501
				45.3012	52.16																																				187.837	325.73
				166.153	19.6298																																				48.0643	126.731
				28.7473	40.0142																																				25.6071	284.857
				26.0642	19.3929																																				28.1894	43.0929
				20.457	25.5178																																				39.3303	68.3798
				35.9478	18.0587																																				38.6648	60.9281
				94.1222	41.3903																																				57.214	77.5589
				29.1152	43.0729																																				59.1113	25.7216
				32.3993	24.9337																																				26.4216	38.305
				26.9229	26.7761																																				45.3454	24.6956
				32.8215	24.5243																																				24.0512	151.068
				46.9781	17.2361																																				88.6529	24.4944
				18.597	27.8205																																				22.9867	71.7011
				185.05	20.5524																																				27.0152	25.2312
				19.9237	15.0127																																				26.9769	24.1944
				38.94	27.433																																				56.3741	31.4679
				36.7206	64.5522																																				65.1485	88.8617
				25.5268	72.3912																																				20.5994	31.4605
				41.6341	11.9385																																				129.737	43.5811
				34.5744	10.5053																																				90.1623	56.1545
				72.6622	41.4107																																				162.95	118.307
				38.2774	33.1775																																				26.9657	256.884
				22.5695	25.6443																																				21.3936	15.4839
				33.9133	86.8956																																				23.2561	28.767
				36.1703	22.0722																																				48.0135	21.225
				13.7207	32.6492																																				24.6772	69.0064
				27.6328	31.3564																																				22.453	61.937
				61.3603	17.6343																																				17.2267	25.4022
				20.2256	27.6568																																				37.9795	37.2664
				66.1161	16.0435																																				23.0625	23.8547
				25.7711	28.9922																																				128.164	64.5451
				22.1952	19.7867																																				35.7981	37.5197
				28.4975	20.8301																																				48.1944	30.039
				27.123	22.8169																																				19.5962	83.9912
				24.6976	18.3931																																				59.7241	26.6175
				25.5942	13.4671																																				87.5515	39.3909
				29.2323	52.0168																																				29.07	269.185
				84.2157	30.4428																																				108.285	24.2118
				69.4435	22.3357																																				244.713	29.9287
				18.6575	20.1953																																				225.745	24.7887
				20.488	24.2621																																				28.1509	17.1987
				28.6211	18.4127																																				40.8995	58.5836
				49.8384	24.0587																																				56.0272	36.3204
				17.5453	122.6																																				95.4902	48.574
				33.0832	23.2201																																				24.3328	23.5654
				130.229	49.2353																																				20.2118	23.9586
				17.4742	35.5723																																				42.8963	22.9862
				33.1709	14.4405																																				62.4736	34.082
				50.0253	21.1451																																				23.2751	23.408
				42.2529	25.3647																																				28.1109	24.7843
				83.003	18.0792																																				23.6792	23.3402
				60.5895	21.5298																																				61.5048	39.7367
				157.682	19.7634																																				51.5989	38.7528
				136.553	33.5412																																				169.021	33.4835
				264.571	27.7232																																				106.57	26.1434
				18.6661	6.72683																																				119.028	46.6245
				46.6763	37.3987																																				35.8991	53.8157
				81.4105	62.5149																																				41.5016	40.2287
				27.6878	32.541																																				35.3487	20.7087
				13.3796	20.6376																																				28.0945	32.9762
				20.6824	25.5763																																				36.3882	36.4499
				24.3897	55.4847																																				21.0772	24.0214
				19.7361	15.9569																																				80.7194	75.9968
				25.2242	14.7225																																				39.5977	31.419
				27.1711	23.4404																																				48.5536	52.1264
				25.1744	13.3478																																				23.5468	33.8328
				38.3337	24.5984																																				19.0422	26.4398
				17.6034	22.7363																																				25.6489	29.2152
				103.879	19.9819																																				69.3121	21.3648
				163.637	27.4756																																				35.8916	106.888
				67.0929	96.2904																																				32.2925	29.9242
				20.2668	19.7176																																				70.8456	36.2361
				23.0387	14.164																																				25.2228	69.966
				16.9522	17.9467																																				50.8182	27.2836
				36.0163	24.0482																																				111.923	31.5118
				14.8941	34.5698																																				249.102	49.6264
				19.5573	30.5297																																				18.5026	26.2051
				39.1214	22.2835																																				29.0173	30.0442
				38.5963	36.1403																																				26.8104	20.535
				51.8712	21.9409																																				21.716	86.6364
				24.475	25.4069																																				29.283	57.6345
				50.391	15.3529																																				42.7142	43.5132
				30.3037	34.5679																																				38.5262	39.3185
				71.4189	71.8451																																				21.4159	34.2251
				23.8312	25.7446																																				41.9061	25.9184
				30.6005	25.6793																																				25.8913	59.1932
				45.4397	21.1138																																				70.7986	19.6298
				26.9079	102.949																																				39.6569	24.1234
				62.1463	21.7866																																				229.077	35.9423
				34.5428	40.6252																																				180.265	87.811
				35.2328	18.481																																				45.1236	259.718
				49.3641	25.4247																																				60.2702	21.6146
				46.0238	17.9013																																				41.3963	21.5665
				70.9	29.3343																																				51.1364	67.717
				196.002	20.8853																																				33.8276	27.5558
				37.5298	23.5979																																				23.5662	26.5326
				156.053	18.5117																																				21.9258	19.3915
				42.5157	23.9021																																				33.1557	70.5595
				123.794	73.5825																																				40.6581	38.3681
				33.6386	14.3659																																				72.476	89.0438
				50.1047	25.7907																																				34.6727	31.1999
				34.633	18.1293																																				18.426	19.2088
				14.5322	11.7147																																				66.0433	22.7671
				33.3868	53.805																																				78.6457	57.2069
				124.503	21.9093																																				91.439	47.0609
				31.1901	24.1039																																				74.407	31.4029
				56.3396	19.605																																				37.9786	53.7112
				18.7252	93.2166																																				178.344	21.3131
				130.882	28.9399																																				268.052	35.4474
				65.0438	27.2403																																				30.6876	40.6119
				22.2701	24.6292																																				68.8794	60.7949
				140.501	46.3308																																				26.7366	127.788
				34.4613	21.8707																																				66.4697	321.811
				27.6317	22.1777																																				62.5616	27.9904
				36.7488	51.7789																																				62.216	24.0192
				24.5893	28.0019																																				22.5375	51.4397
				28.0388	44.2533																																				64.5722	37.6776
				26.8187	21.8843																																				43.4621	21.7532
				21.5934	21.3218																																				21.6546	26.2381
				26.7076	148.875																																				21.4287	69.8935
				27.3697	38.6693																																				26.1567	42.7576
				28.7335	17.6171																																				43.7679	21.3647
				19.3393	22.4565																																				36.2319	25.3276
				72.834	185.112																																				117.76	29.2559
				27.7891	18.6032																																				32.1885	74.0195
				76.6982	7.42295																																				35.4631	26.3498
				19.2798	12.3929																																				41.2445	28.1104
				239.409	5.07365																																				22.8638	24.7428
				24.6428	16.3135																																				34.8532	40.2116
				25.0717	20.0168																																				40.2471	18.5155
				35.8574	72.3178																																				30.9279	110.566
				24.1972	16.2147																																				74.1717	34.347
				19.1352	20.2818																																				58.7251	163.418
				29.5014	74.4886																																				32.1048	58.8925
				22.8098	24.9673																																				97.6424	20.1479
				31.8313	35.6483																																				62.9705	33.1372
				23.0615	14.4753																																				129.761	21.7194
				194.707	51.2393																																				171.596	28.4793
				19.4547	143.138																																				110.098	28.9437
				14.6972	24.3089																																				68.2474	27.3178
				53.1737	27.1397																																				40.6946	33.3188
				27.016	32.8848																																				30.2434	27.0204
				42.0924	209.223																																				54.7289	54.4156
				42.1639	96.3819																																				37.6254	31.1481
				25.2617	8.13942																																				25.7457	28.7272
				32.4807	28.2298																																				28.9131	25.7393
				23.1881	36.5864																																				122.339	27.5088
				44.6088	21.1423																																				20.5273	25.3783
				24.9991	18.4287																																				28.5073	24.0515
				112.314	45.2193																																				109.241	26.3178
				101.216	25.8201																																				256.994	45.322
				24.2017	76.6817																																				97.6928	25.4576
				18.5798	27.5339																																				29.3936	42.2232
				31.8998	39.7366																																				27.1974	22.6889
				14.5961	44.4556																																				55.2598	47.3434
				34.4755	14.0536																																				60.0802	40.018
				18.7339	27.6482																																				20.5796	62.4526
				17.9432	22.6434																																				163.057	21.2681
				14.3996	65.9763																																					40.8558
				34.701	98.5123																																					115.846
				20.5891	144.638																																					47.2431
				152.725	95.4952																																					33.9041
				68.2709	99.6003																																					29.7361
				122.462	13.9391																																					59.5567
				21.0772	27.1657																																					35.2025
				38.7509	15.0321																																					180.662
				18.6577	15.2602																																					82.1436
				27.734	37.7298																																					47.9111
				25.2739	39.6762																																					24.0601
				28.1266	25.8233																																					86.6326
				43.9408	27.9974																																					67.6519
				26.8989	26.0419																																					132.889
				90.8195	12.3664																																					39.7718
				165.883	27.1154																																					21.9195
				26.1738	54.7093																																					20.5369
				40.5523	39.318																																					22.2093
				104.574	20.5723																																					53.9001
				24.7857	86.3744																																					30.1906
				23.3482	15.0162																																					25.0651
				12.5911	26.2634																																					80.0872
				63.9	143.032																																					61.442
				30.6893	30.098																																					71.6136
				37.4744	21.0117																																					85.1824
				68.7123	16.8601																																					136.782
				63.8136	15.7072
				31.9132	44.7772
				56.8448	27.9891
				27.1215	160.845
				44.8933	33.04
				48.8616	12.9391
				20.8273	16.6407
				67.2005	21.4951
				148.232	10.1675
				22.7594	19.4076
				78.6805	19.7963
				68.1449	19.1545
				28.3645	30.2086
				26.3215	30.601
				26.7147	26.2058
				65.1163	27.5065
				33.2304	152.415
				31.3068	21.7753
				15.5065	36.7512
				35.5658	56.8739
				56.4661	38.7326
				19.2423	33.9888
				50.6707	14.4156
				40.098	35.8466
				31.1749	20.307
				29.5691	51.1867
				18.1028	190.48
				30.5066	17.215
				26.797	28.4953
				19.8314	24.552
				26.5167	21.4135
				31.0572	67.5387
				84.1552	25.5976
				29.3686	19.952
				166.188	25.9699
				23.7823	33.3595
				38.1078	94.1782
				22.122	36.2692
				28.9203	8.56708
				17.7166	34.3163
				49.9183	46.9369
				19.9503	19.7251
				27.2224	48.1094
				14.5224	51.8088
				28.4182	19.2893
				23.6706	26.745
				26.6446	27.8179
				30.9528	20.2865
				24.7015	15.8658
				21.0157	63.466
				16.4956	155.021
				25.4938	19.7576
				24.1655	78.9146
				30.5117	59.4289
				77.0275	47.2104
				86.7855	53.848
				25.0798	36.1378
				24.0796	38.0214
				13.5517	21.3288
				111.173	16.0485
				100.297	38.524
				23.2371	24.903
				92.2718	56.9559
				18.2471	12.4955
				26.9153	35.2938
				28.8672	44.615
				55.3841	18.8026
				42.4882	25.9214
				22.9343	123.694
				55.9987	234.218
				19.8558	48.2237
				23.5509	26.9764
				35.9252	29.7196
				19.7784	22.9678
				54.1158	43.8477
				27.6208	52.2771
				23.6239	29.6566
				45.51	38.5091
				111.07	31.6286
				12.6444	30.9003
				22.7415	23.613
				23.6375	64.7965
				22.4503	24.9048
				20.4424	134.309
				21.7969	151.747
				20.8814	174.117
				17.9223
				30.7313
				13.7048
				27.9456
				19.0045
				13.8321
				49.0706
				19.259
				41.2635
				17.2836
				55.3607
				14.4843
				17.6856
				26.2574
				45.5114
				18.4149
				26.6807
				22.3469
				33.0559
				24.4277
				61.3286
				22.6931
				22.5733
				36.8216
				13.7904
				171.553
				75.4222
				13.5496
				32.0376
				36.663
				17.3025
				52.6928
				54.3795
				32.3404
				81.7736
				11.9367
				72.3107
				39.4648
				48.2232
				31.9633
				12.5382
				23.4931
				17.2177
				20.3134
				32.35
				32.1132
				104.942
				43.8738
				54.7331
				23.4466
				220.737
				34.6595
				34.7748
				17.4724
				26.0512
				18.5931
				48.0214
				18.0039
				21.1057
				32.9263
				159.981
				15.4589
				23.3926
				14.1233
				48.3524
				21.4439
				24.5039
				30.4678
				16.9492
				12.4357
				37.434
				20.895
				26.1721
				36.2172
				21.6443
				14.1369
				21.3787
				34.6477
				41.3755
				35.8322
				23.0971
				222.483
				23.6247
				26.5385
				18.6283
				21.5428
				18.7376
				41.912
				16.6745
				27.0741
				13.7645
				35.8628
				43.5741
				51.749
				39.2839
				194.249
				20.2937
				22.2869
				28.5203
				95.283
				14.9778
				45.7263
				44.9183
				80.413
				22.1687
				33.2116
				41.5685
				15.8997
				30.2136
				15.1689
				38.8168
				15.5576
				21.3254
				19.9628
				29.1764
				19.6553
				26.4648
				18.6975
				28.9942
				37.1567
				11.0036
				19.7539
				34.6373
				30.3377
				37.5399
				103.716
				33.9644
				19.1889
				17.035
				25.8372
				30.1939
				12.1434
				21.6745
				21.4762
				39.4337
				153.998
				30.029
				22.3336
				53.968
				43.2112
				19.3637
				197.088
				18.0225
				50.3636
				46.5459
				21.2448
				23.8844
				28.1319
				22.6501
				37.1022
				21.0893
				30.5651
				55.9225
				96.8158
				76.9923
				77.5071
				105.258
				137.399
				34.5978
				25.6554
				19.9845
				87.5542
				15.7676
				112.149
				35.0392
				18.5196
				58.6135
				21.3112
				24.8326
				25.844
				24.1422
				20.8494
				18.51
				16.3629
				19.5971
				41.7793
				94.962
				21.5069
				20.1972
				68.8699
				25.0462
				160.389
				94.6563
				23.1833
				17.9556
				46.928
				32.0415
				62.9729
				65.7261
				18.1466
				23.2272
				154.055
				27.1672
				27.7183
				29.305
				25.3545
				25.5286
				16.7555
				26.7978
				14.7037
				19.2661
				29.6781
				38.8819
				21.9982
				57.3508
				33.0277
				29.738
				19.0874
				70.9359
				67.6011
				24.0537
				24.9964
				48.6056
				68.4465
				61.5062
				74.0065
				32.1256
				41.0688
				117.708
				25.9518
				20.0922
				53.1329
				19.5447
				24.8573
				29.5093
				25.6603
				76.4533
				13.7903
				12.6171
				29.5385
				119.438
				55.642
				42.6463
				40.9696
				49.6559
				128.252
				98.7753
				91.2393
				26.3645
				40.6171
				25.6944
				139.75
				41.3639
				98.3801
				62.7693
				18.3857
				46.1633
				37.4531
				29.9959
				32.9992
				26.3915
				17.9597
				25.1108
				56.3494
				29.21
				72.4661
				35.186
				56.1488
				95.8235
				35.702
				50.8223
				43.4437
				23.0735
				89.5518
				34.2924
				18.0273
				28.6384
				27.0952
				40.6073
				38.6719
				40.1283
				40.7654
				67.0279
				24.8827
				212.851
				103.438
				33.6617
				38.1694
				29.6463
				25.5975
				25.0736
				40.2652
				37.5467
				21.5855
				53.3792
				29.2306
				23.4745
				30.5196
				50.5101
				39.4768
				112.97
				26.0412
				40.2524
				36.2969
				20.537
				63.3075
				69.1439
				125.291
				87.017
				28.7735
				25.2429
				39.3374
				33.3086
				91.8923
				26.8138
				32.1735
				11.22
				82.0585
				20.5321
				37.1747
				91.3228
				15.8007
				29.6291
				80.3294
				24.5157
				35.4484
				72.8803
				20.2513
				23.6025
				33.1107
				18.0202
				32.5803
				72.1453
				32.0984
				26.4974
				20.7061
				18.1974
				19.2483
				65.8498
				24.0526
				83.411
				27.4545
				40.6274
				47.3908
				37.2257
				60.8032
				18.0727
				62.79
				20.5144
				38.4165
				147.199
				216.349
				39.1446
				31.9414
				15.8096
				18.1123
				17.3562
				47.3622
				48.2819
				39.5874
				59.1667
				24.78
				32.6701
				27.6656
				31.944
				35.1244
				65.6805
				27.4093
				58.1575
				36.2693
				113.937
				100.669
				49.0966
				76.5096
				76.5399
				291.488
				51.1691
				23.1145
				59.6219
				33.2783
				29.3675
				28.8563
				15.0847
				27.4105
				22.2626
				20.2782
				33.6255
				56.5892
				217.996
				21.7789
				22.2728
				23.4033
				30.6677
				31.6318
				88.8376
				18.5689
				26.1817
				19.6042
				15.9623
				21.4447
				19.1141
				22.663
				76.4052
				83.4989
				68.5524
				77.2262
				37.7545
				67.2344
				17.0673
				25.8582
				74.1571
				60.4038
				16.6305
				24.9936
				19.492
				46.2968
				28.7994
				80.109
				33.5139
				35.8872
				37.153
				31.3294
				37.3635
				28.8292
				42.4652
				24.2538
				24.5137
				21.6226
				15.6706
				16.8818
				13.9636
				30.0922
				21.7633
				31.3159
				65.7845
				24.4287
				20.9654
				17.1603
				44.5678
				61.1458
				59.5478
				81.3579
				91.9914
				53.5987
				201.612
				32.8248
				94.7862
				56.8168
				21.5856
				27.9696
				15.1325
				52.3815
				59.9964
				24.8373
				22.3956
				67.5058
				89.713
				216.843
				13.748
				49.9749
				25.1202
				85.2222
				35.0774
				29.1831
				26.0695
				18.7175
				22.6772
				31.0785
				19.3312
				37.4245
				29.1036
				12.4914
				16.433
				18.5767
				61.2424
				20.3286
				31.1211
				27.798
				19.0784
				60.6344
				30.2717
				21.83
				24.022
				73.7274
				69.9145
				235.294
				49.2456
				39.511
				24.6491
				26.3583
				44.759
				31.0148
				57.8418
				30.0473
				33.2279
				47.1594
				26.6297
				18.9544
				23.6719
				70.9422
				40.9355
				203.111
				41.5188
				22.7806
				114.125
				29.2184
				32.0786
				22.1058
				63.4233
				25.9841
				34.8796
				86.7882
				24.5356
				43.6814
				35.2213
				19.5973
				38.7833
				32.6944
				26.0652
				16.5759
				47.4451
				67.6541
				23.1369
				50.8511
				19.7718
				35.4527
				41.8978
				29.197
				48.6333
				55.8498
				82.4209
				113.269
				25.0419
				33.0443
				33.3826
				102.528
				71.2714
				63.4666
				17.4317
				31.2278
				44.5202
				22.8552
				22.5438
				68.7377
				28.2571
				106.622
				33.4779
				25.0651
				109.747
				31.7419
				67.9048
				18.6889
				24.9657
				148.451
				21.8782
				28.6264
				23.4077
				26.7191
				27.8536
				27.3942
				23.5951
				24.1047
				69.6534
				19.9393
				40.3352
				16.3882
				29.3219
				23.3478
				17.5963
				27.5748
				24.0357
				21.6927
				15.0705
				40.3089
				20.9479
				22.144
				19.2161
				21.533
				25.519
				21.0122
				18.4659
				25.8394
				22.0294
				44.8625
				122.423
				23.5708
				17.6238
				26.5912
				23.0908
				94.7791
				20.4447
				21.2137
				39.53
				36.8024
				119.431
				78.9788
				62.6091
				28.7253
				32.4911
				65.7737
				194.647
				61.6846
				70.6815
				180.752
				27.7464
				48.0982
				31.1107
				25.3033
				29.6321
				26.7336
				41.8161
				22.572
				27.8257
				160.743
				24.6923
				42.2449
				22.5478
				141.243
				34.1804
				37.7105
				21.9892
				23.4818
				60.0082
				47.1338
				56.7529
				28.6321
				29.0082
				32.7146
				28.0967
				79.4113
				28.2984
				45.7121
				32.9932
				19.8375
				25.4332
				21.0184
				11.979
				27.1488
				52.3472
				20.1275
				60.964
				20.4926
				139.241
				28.9113
				17.4449
				16.3053
				40.428
				34.5562
				19.9238
				38.2486
				54.0711
				36.4632
				20.4811
				25.6046
				25.6983
				26.4164
				27.4594
				17.5963
				42.9331
				134.222
				24.4087
				51.2778
				63.6374
				435.508

## Sheet: Figure 5
Figure 5 c																																												Figure 5 d
Figure 5c raw data																						Figure 5c plotted values
Times (s)	eGFP										zf-optoSynC											Time bins (s)	eGFP control (n=7)										zf-optoSynC (n=6)											Time bins (s)	eGFP control (n=7)
0.0333333	0.0246029	2.08228	2.08228	2.08228	0.0283646	14.7695	0.0634538				2.32778	0.0622651	1.47826	0.0392001	0.058335	1.47826						5	0.0770012	2.43908	5.6764	3.06624	0.0383385	1.9933	1.28558				2.33498	0.143927	0.0926233	0.0559604	7.13188	0.172544						Bin: 15 s	0.498379	1.6368	4.05049	4.57067	3.52971
0.0666667	0.156142	2.08228	2.08228	2.08228	0.0394879	10.8422	0.166882				1.54871	0.13501	1.47826	0.0692264	0.112136	1.47826						10	0.0835542	4.43339	5.53873	0.339518	0.0409546	1.10472	0.552959				1.58979	0.401712	0.0601236	0.0501317	6.88996	0.132342
0.1	0.0196731	2.08228	2.08228	2.08228	0.0606888	3.41373	0.0460786				2.36083	0.168754	1.47826	0.145923	0.136464	1.47826						15	0.498379	1.6368	4.05049	4.57067	3.52971	1.21806	1.83587				0.116293	1.73397	0.759423	1.16149	0.624781	0.824315
0.133333	0.0461571	2.08228	2.08228	2.08228	0.0142646	9.54806	0.0707619				1.07102	0.133226	0.136234	0.0358198	0.0694941	1.47826						20	0.730548	0.211026	1.33412	3.54429	0.999526	0.284538	0.568111				0.790011	0.42946	0.133448	0.0590962	0.0936079	0.552083						Figure 5d Statistics
0.166667	0.0776457	2.08228	2.08228	2.08228	0.00973629	7.86879	2.6321				1.24175	0.107257	0.0378483	0.116445	0.0936406	1.47826						25	0.532782	0.204253	1.66877	1.67768	0.895362	0.129184	0.329169				0.0912086	0.25518	0.0671014	0.0620044	0.083518	0.356071						Unpaired t test
0.2	0.0214286	2.08228	9.58095	2.08228	0.0450583	1.58204	18.3898				0.815302	0.105153	0.107403	0.169395	0.266121	0.0730294						30	0.370393	0.152792	4.97737	1.13221	0.344997	0.131084	0.251148				0.0821556	0.194611	0.0970295	0.0625848	0.0900756	0.203775						P value	0.04
0.233333	0.100452	2.08228	9.34168	2.08228	0.0665743	1.33343	29.9714				0.507671	0.0168189	0.0530013	0.116189	0.043082	0.0646813						35	0.26137	0.128912	0.273373	0.227073	0.160348	0.150736	0.172626				0.0758921	0.20148	0.0622719	0.0570701	0.0833371	0.243933						P value summary	*
0.266667	0.198309	0.461318	11.8941	2.08228	0.0649491	1.15744	10.7569				0.816285	0.117834	0.0379479	0.0993913	0.0886661	0.0435177						40	0.123395	0.129752	0.395132	0.15414	0.0675928	0.107087	0.624209				0.0821079	0.134315	0.0619846	0.0451084	0.0777372	0.306914						Significantly different (P < 0.05)?	Yes
0.3	0.050265	0.623559	6.72394	2.08228	0.0544649	0.0824634	7.38434				0.696144	0.298005	0.0718122	0.0393347	0.0342692	0.0049755						45	0.128479	0.160649	0.628191	0.110473	0.0614865	0.117224	0.37559				0.0772021	0.202176	0.0736994	0.0596327	0.0905156	0.307702						One- or two-tailed P value?	Two-tailed
0.333333	0.00860026	0.275075	10.7057	0.144888	0.0648724	0.444739	3.535				0.404726	0.0898448	0.0399024	0.0483329	0.0211378	0.0288082						50	0.111721	0.107568	0.528386	0.081605	0.0629507	0.140756	0.281068				0.0793053	0.316487	0.0709144	0.05331	0.108434	0.398977						t, df	t=2,391, df=11
0.366667	0.0506956	0.365207	3.72766	0.200086	0.0715658	0.999131	1.479				0.682127	0.0474568	0.0579247	0.0769956	0.0838088	0.0371844						55	0.103644	0.0724575	0.957928	0.106102	0.0602537	0.102812	0.246478				0.0740787	0.225676	0.0634787	0.0611081	0.136794	0.459589
0.4	0.152664	0.301109	1.72128	0.514724	0.00663904	0.0292914	0.722572				0.130613	0.345805	0.0605543	0.156106	0.0733552	0.0372534						60	0.104946	0.102366	0.392568	0.123094	0.0485932	0.129705	0.208417				0.0842137	0.236826	0.062862	0.0718087	0.0859894	0.516209						How big is the difference?
0.433333	0.0753068	0.0554101	1.40156	0.232492	0.00989011	0.198247	0.458962				0.316658	0.0379559	0.12112	0.17059	0.0170684	0.0237856																												Mean of column A	2.477
0.466667	0.0710344	0.15878	0.412867	1.27434	0.0178888	0.16568	0.134202				0.257763	0.0459046	0.0198183	0.163917	0.115277	0.044124																												Mean of column B	0.87
0.5	0.0429592	0.0249138	1.2705	0.244006	0.0229523	0.310895	0.248891				0.279465	0.1968	0.0566361	0.0382609	0.0725816	0.0036858																												Difference between means (B - A) ± SEM	-1,607 ± 0,6722
0.533333	0.120341	3.43558	0.249906	0.0756667	0.0544649	0.0686835	0.197321				0.935326	0.0198488	0.0425212	0.0150071	10.8371	0.0361887																												95% confidence interval	-3,087 to -0,1276
0.566667	0.0173751	3.42148	0.677605	0.122498	0.0460786	0.0357523	0.182968				2.03945	0.198444	0.090932	0.100644	5.60261	0.0300796																												R squared (eta squared)	0.3419
0.6	0.0979472	2.30201	1.16203	0.649868	0.0539722	0.0771367	0.367494				1.18153	0.0338213	0.0588938	0.120445	1.28367	0.0622433
0.633333	0.0282152	4.38879	0.98795	0.447808	0.0353873	0.0395757	0.30712				11.2147	0.0793799	0.0266299	0.044536	2.80813	0.0261725																												F test to compare variances
0.666667	0.0373141	3.53178	24.4035	0.652546	0.0918914	0.0868966	0.451485				11.4074	0.041062	0.106849	0.130613	4.09512	0.0825457																												F, DFn, Dfd	8,246, 6, 5
0.7	0.0691959	18.66	17.3859	0.3186	0.036434	0.0698321	0.338114				4.2966	0.241821	0.0955491	0.0293686	5.72738	0.0256129																												P value	0.04
0.733333	0.177112	4.13003	13.5479	0.477015	0.0307545	0.090566	2.85532				11.7413	0.102735	0.0455912	0.097742	2.55099	0.0628779																												P value summary	*
0.766667	0.0819584	12.2062	12.7664	6.28365	0.0290794	0.071829	3.3035				8.49116	0.0673856	0.0511255	0.0870996	1.07701	0.0451654																												Significantly different (P < 0.05)?	Yes
0.8	0.021771	6.27638	10.7271	7.33731	0.0210304	0.221173	0.18287				4.67231	0.246273	0.0561543	0.0402001	0.856461	0.0464733
0.833333	0.0718122	4.06595	10.2396	19.9131	0.0609989	0.114868	0.951509				3.68992	0.119474	0.101341	0.047587	0.609074	0.0638215																												Data analyzed
0.866667	0.0418882	1.75015	14.887	22.5172	0.0392309	0.0494658	0.13176				1.63093	0.113748	0.192224	0.10911	1.18931	0.0233112																												Sample size, column A	7
0.9	0.023363	1.48084	7.2049	2.63047	0.0747334	0.0996552	0.367546				2.99464	0.0558227	0.0481671	0.0407187	1.13356	0.0276314																												Sample size, column B	6
0.933333	0.101743	1.56882	7.91641	0.166196	0.0198564	0.0633014	0.120234				0.141011	0.139362	0.0305822	0.0199095	1.29277	0.0280435
0.966667	0.209286	0.912872	4.71106	0.145085	0.00606888	0.0807674	0.475994				1.47161	0.0280704	0.0233436	0.0676628	1.12379	0.0363842
1	0.0767659	0.710176	2.55764	0.162089	0.0274725	0.032967	0.298534				0.710206	0.0342648	0.0832286	0.0411795	1.29632	0.085156
1.03333	0.122744	0.629076	2.88298	0.108034	0.0392309	0.0511019	0.0816225				0.712305	0.194506	0.0369156	0.162468	6.50816	0.0744176
1.06667	0.0659432	1.25902	1.23939	0.391074	0.00226544	0.0471408	0.165847				0.595857	0.05424	0.145788	0.0403051	16.266	0.0415444
1.1	0.052793	0.827271	3.00568	0.125497	0.0121004	0.0725691	0.199989				0.431769	0.254493	0.0513935	0.112995	5.02573	0.0407706
1.13333	0.0550685	0.0634253	1.12912	0.273106	0.0256129	0.0265561	0.274919				0.562638	0.102572	0.0041845	0.18193	3.28325	0.100515
1.16667	0.0631892	0.151228	0.674651	0.409696	0.0759475	0.0317019	0.207556				0.0884632	0.0519456	0.0314917	0.0728866	5.15476	0.0593813
1.2	0.0113139	0.206322	2.23141	0.0531691	0.0546172	0.0323383	0.395098				0.776605	0.124337	0.0465511	0.0450482	2.26871	0.144835
1.23333	0.0458717	1.09775	0.400683	0.351793	0.0502409	0.0465706	0.573253				0.566501	0.0972915	0.0577342	0.0467065	2.71566	0.254028
1.26667	0.063151	0.196924	0.227227	0.234303	0.0205145	0.00506568	4.95956				0.112244	0.0471664	0.11556	0.0550685	2.11749	0.589415
1.3	0.12115	0.173922	0.57736	0.345774	0.105386	0.190887	4.61513				0.133463	0.118592	0.0295122	0.0308182	2.43033	0.643234
1.33333	0.122045	0.0467421	1.04066	0.771706	0.0481828	0.111603	2.71785				0.172444	0.0452088	0.0516484	0.0385243	1.52262	0.0593813
1.36667	0.149455	0.0448164	4.01479	0.344355	0.023722	0.16592	4.68644				0.246299	0.166152	0.0587938	0.066053	1.228	0.253815
1.4	0.0243314	0.179725	11.4336	0.607898	0.0658103	0.0214919	0.704835				0.0843545	0.0992013	0.0687165	0.18254	1.12427	0.306174
1.43333	0.139792	0.483248	13.4429	0.0547938	0.0466807	0.0640104	3.37416				0.145906	0.0736202	0.132513	0.0174618	1.59872	0.234397
1.46667	0.06338	0.254108	8.48604	0.525514	0.0287872	0.0263793	1.09694				0.213541	0.199621	0.151028	0.0385908	19.0144	0.192374
1.5	0.162846	0.452822	11.8137	0.896841	0.06683	0.0729674	0.045055				0.13308	0.0475235	0.0391037	0.0088084	21.1374	0.269162
1.53333	0.0546503	0.186144	7.37421	0.764746	0.0108229	0.0486411	0.15917				0.163383	0.0950549	0.0396976	0.0166112	11.0979	0.175319
1.56667	0.00429135	0.0604795	13.3248	0.195093	0.0222239	0.126827	0.145282				0.129098	0.0217918	0.0667373	0.0095957	9.41257	0.0609122
1.6	0.0530583	0.146279	5.32145	0.725132	0.0293686	0.0744825	0.155673				0.218133	0.275886	0.0325431	0.0420608	7.03228	0.225385
1.63333	0.0622651	0.323352	3.31176	0.27671	0.0356805	0.424823	0.164369				0.294081	0.0101314	0.0749995	0.0871897	3.41389	0.0707747
1.66667	0.227624	0.217744	2.08937	0.888682	0.0280274	11.4725	0.321584				0.138103	0.128097	0.0201582	0.020908	3.75889	0.272973
1.7	0.0678877	0.00836898	1.46439	0.056401	0.0132894	21.6536	0.0137801				0.544141	0.173648	0.150727	0.0582366	3.29426	0.341927
1.73333	0.214813	0.199851	1.4258	0.651003	0.0157339	9.54286	0.157563				0.730215	0.0800257	0.103035	0.0285291	1.74613	0.155906
1.76667	0.115172	0.33523	0.581952	0.325294	0.0265391	9.31	0.251418				0.232015	0.103253	0.0824835	0.0199095	1.6377	0.284109
1.8	0.0536664	0.179606	0.638396	0.110088	0.0275219	8.52592	0.255887				1.13431	0.0531577	0.0590244	0.0032038	3.13212	0.160854
1.83333	0.0319438	0.0874179	0.447405	0.231182	0.0283859	4.19582	0.343064				0.512741	0.178076	0.0236008	0.0452088	35.2076	0.121343
1.86667	0.097674	0.249511	0.287173	0.315678	0.0269455	3.28236	0.192386				7.87456	0.094966	0.0035182	0.0415735	24.1816	0.182597
1.9	0.112594	0.114165	0.488319	0.177249	0.0149467	2.95654	0.149193				10.3115	0.0239374	0.0339639	0.0511314	15.1661	0.126302
1.93333	0.0384655	0.13078	0.299664	0.0714476	0.0194182	1.68151	0.314987				9.07145	0.492774	0.116414	0.0653015	10.5557	0.0074733
1.96667	0.0520008	0.349631	0.120665	1.66468	0.00418449	1.3128	0.185724				8.88915	0.107158	0.0629091	0.0227475	6.89136	0.147601
2	0.113376	0.0375078	0.186648	8.57594	0.00521255	1.54969	0.0790999				2.64119	0.272536	0.053044	0.146813	5.23297	0.0361512
2.03333	0.101317	0.239102	0.17733	15.6036	0.00679633	0.446782	0.176769				10.4431	0.041935	0.0479315	0.139092	3.98318	0.0513788
2.06667	0.100555	0.19244	0.0426736	10.0929	0.0248228	0.235127	0.16252				12.5004	0.0378842	0.0619784	0.0461604	3.1435	0.044722
2.1	0.105519	0.0401701	0.17005	7.1028	0.0358787	0.503548	0.104449				5.62208	0.123841	0.0671365	0.0270629	2.65666	0.0611052
2.13333	0.11105	0.0285714	0.00921047	1.70539	0.0131983	0.152333	0.0612163				5.10585	0.0222646	0.0096115	0.0194182	22.7512	0.0564839
2.16667	0.127946	0.0386026	0.119614	4.01349	0.0252807	0.365847	0.16295				3.72699	0.0214919	0.0214567	0.0924858	21.9207	0.0535256
2.2	0.0896884	0.089552	0.118202	2.22949	0.0328661	0.601648	0.0695006				2.46826	0.056017	0.147147	0.0085827	13.6845	0.0777138
2.23333	0.194031	0.825082	0.00245722	1.87436	0.025935	1.07343	0.16377				2.26228	0.244002	0.0971549	0.0551781	10.0201	0.0657162
2.26667	0.069711	7.61687	0.0435489	1.47939	0.0150874	0.425102	0.0556113				1.86829	0.0208863	0.0630912	0.0349668	7.17185	0.0457234
2.3	0.0416497	18.5871	0.249821	1.0127	0.0477896	0.660862	0.389248				1.7138	0.113528	0.0393462	0.0460523	3.46636	0.0465771
2.33333	0.120084	4.00315	0.181393	0.675262	0.0391308	0.275588	0.230865				1.2736	0.0457333	0.0607012	0.0116815	2.94055	0.0652182
2.36667	0.0252089	4.53632	0.148865	0.879599	0.041588	0.215802	0.0315874				1.33649	0.0679277	0.0411905	0.0649608	2.503	0.0233952
2.4	0.0442981	1.47384	0.614875	0.344958	0.0208864	0.696883	0.12855				1.15166	0.012874	0.0703747	0.0441753	1.89262	0.077213
2.43333	0.0622336	8.69886	0.0604021	0.451774	0.012685	0.149005	0.0656864				0.366696	0.15776	0.112095	0.0709451	1.33665	0.0197802
2.46667	0.169774	0.172745	0.0587321	0.184227	0.0719025	1.77604	0.151937				0.662741	0.0513611	0.044803	0.0444784	1.48007	0.0480573
[truncated: 1,726 more rows]
[truncated: 11 more columns]

## Sheet: Figure 6
Figure 6 a	SYP-mOrange2
	Raw Data
	no light
[truncated: 160 more rows]
[truncated: 649 more columns]

## Sheet: Figure 7
Fig 7a
[truncated: 153 more rows]
[truncated: 954 more columns]

## Sheet: Figure 8
Fig 8a																																															Fig 8b
[truncated: 453 more rows]
[truncated: 81 more columns]

[truncated: 8 more sheets: Figure 9, Figure S1, Figure S2, Figure S3, Figure S4, Figure S5, Figure S8, SupMovieCrawling]
